# Supplementary material for: Identification of transmissible proteotoxic oligomer-like fibrils that expand conformational diversity of amyloid assemblies
Source: Commun Biol. 2021 Aug 5;4:939. doi: 10.1038/s42003-021-02466-7 (PMC8342456; doi:10.1038/s42003-021-02466-7)
Supplement: Supplementary file 4 — Supplementary Data 1 [file 42003_2021_2466_MOESM4_ESM.xlsx]

## Sheet: Fig 1c
Time (h)	IAPP fibrils			N21Q fibrils
1	93.4898	90.6282	106.744	90.9598	86.1413	97.5034
2	107.25	82.4256	98.8442	91.6399	80.0575	87.651
5	94.0962	84.5046	91.2607	81.6705	59.4323	81.1783
10	95.8879	107.16	96.6951	58.2544	57.0125	61.1071
20	85.4384	95.8407	106.326	46.9422	38.0298	23.6455
25	98.0799	108.461	89.814	25.1949	14.2856	11.9881
30	100.631	99.4143	106.654	4.01584	9.62507	6.52466
40	97.121	97.195	98.41	8.39418	4.30036	5.49475
50	93.0933	103.894	89.6686	9.89685	6.29057	5.29219

## Sheet: Fig 1d
Time (h)	Vehicle			IAPP fibrils			N21Q fibrils
1	2.26016	1.21187	2.28276	4.9707	4.0767	4.2705	2.44605	4.37655	3.3423
1.5	1.37875	2.30852	3.4533	4.1753	3.838	2.2131	4.6362	6.4848	5.8185
2	1.2225	2.04241	2.39486	2.34885	2.5136	3.325	8.897	7.50115	8.0355
2.5	2.78391	1.4927	2.81174	1.93138	2.14672	2.52015	6.26603	7.53712	8.57803
3	1.69825	2.84347	4.25353	2.83275	3.96355	5.14363	8.58671	9.78185	7.98168
4	1.50579	2.5157	2.94982	3.36097	3.72593	3.7763	6.88425	5.16471	5.65845
5	2.288	1.2268	2.31087	2.53925	2.78912	2.34158	7.97292	5.64814	6.19799
6	1.39574	2.33696	3.49584	1.31575	1.631	0.30875	7.0962	5.859	5.5062
24	1.23756	2.06757	2.42435	2.8945	3.786	2.8525	3.768	3.198	2.9697

## Sheet: Fig 2c-Twisted Flat
	IAPP fibrils	N21Q fibrils
Twisted	1045	2310
Flat	1955	690

## Sheet: Fig 2c- Length
Length (μm)	IAPP fibrils	N21Q fibrils
0	37	37
0.3	86	172
0.6	51	136
0.9	64	10
1.2	51	2
1.5	42	18
1.8	70	10
2.1	99	51
2.4	44	39
2.7	21	28
3	13	70
3.3	10	25
3.6	5	2

## Sheet: Fig 2c- Height
Height (nm)	IAPP fibrils	N21Q fibrils
0	0	4
1	14	68
2	38	186
3	82	195
4	113	99
5	51	26
6	93	22
7	93	0
8	55	0
9	39	0
10	18	0
11	4	0
12	0	0

## Sheet: Fig 2c- Young's modulus
Young's modulus (GPa)	IAPP fibrils	N21Q fibrils
0	0	4
0.3	20	60
0.6	45	55
0.9	32	170
1.2	97	177
1.5	106	87
1.8	97	39
2.1	75	7
2.4	52	1
2.7	35	0
3	20	0
3.3	13	0
3.6	6	0
3.9	0	0
4.2	2	0

## Sheet: Fig 2d
Wavelength (nm)	IAPP fibrils	N21Q fibrils
4000.19	-0.0172875	0.00261156
3999.71	-0.0172769	0.00261757
3999.22	-0.0172673	0.0026216
3998.74	-0.0172594	0.00262325
3998.26	-0.0172535	0.00262235
3997.78	-0.0172497	0.00261904
3997.3	-0.0172473	0.00261392
3996.81	-0.017246	0.0026076
3996.33	-0.0172452	0.00260056
3995.85	-0.0172442	0.00259362
3995.37	-0.0172424	0.00258774
3994.88	-0.0172399	0.00258301
3994.4	-0.0172363	0.00258013
3993.92	-0.0172314	0.00257927
3993.44	-0.0172254	0.00258026
3992.96	-0.0172182	0.0025826
3992.47	-0.0172103	0.00258583
3991.99	-0.017202	0.00258881
3991.51	-0.0171933	0.00259105
3991.03	-0.0171851	0.00259184
3990.55	-0.0171773	0.00259127
3990.06	-0.0171699	0.00258948
3989.58	-0.0171627	0.00258733
3989.1	-0.0171555	0.00258508
3988.62	-0.0171482	0.00258343
3988.14	-0.0171406	0.0025827
3987.65	-0.0171328	0.00258263
3987.17	-0.0171253	0.00258286
3986.69	-0.0171179	0.00258315
3986.21	-0.0171111	0.00258292
3985.72	-0.0171043	0.00258245
3985.24	-0.0170979	0.00258165
3984.76	-0.0170909	0.00258092
3984.28	-0.0170835	0.00258039
3983.8	-0.0170757	0.00258032
3983.31	-0.0170675	0.00258071
3982.83	-0.0170597	0.00258068
3982.35	-0.0170527	0.00257962
3981.87	-0.0170467	0.00257713
3981.39	-0.017042	0.0025726
3980.9	-0.0170386	0.00256622
3980.42	-0.0170363	0.00255796
3979.94	-0.0170348	0.0025486
3979.46	-0.0170335	0.00253911
3978.97	-0.0170322	0.00253052
3978.49	-0.0170308	0.00252318
3978.01	-0.0170287	0.00251795
3977.53	-0.0170254	0.00251491
3977.05	-0.0170207	0.00251388
3976.56	-0.017014	0.00251487
3976.08	-0.0170046	0.00251777
3975.6	-0.0169934	0.00252197
3975.12	-0.0169804	0.00252709
3974.64	-0.0169667	0.00253257
3974.15	-0.0169538	0.00253739
3973.67	-0.0169424	0.00254102
3973.19	-0.0169335	0.0025431
3972.71	-0.0169268	0.00254355
3972.22	-0.0169218	0.00254286
3971.74	-0.0169174	0.00254166
3971.26	-0.0169125	0.00254096
3970.78	-0.016907	0.00254093
3970.3	-0.0169003	0.00254192
3969.81	-0.0168937	0.00254287
3969.33	-0.0168877	0.0025436
3968.85	-0.0168832	0.00254313
3968.37	-0.0168807	0.00254151
3967.89	-0.0168794	0.00253922
3967.4	-0.0168782	0.00253737
3966.92	-0.0168758	0.00253674
3966.44	-0.0168708	0.00253825
3965.96	-0.0168632	0.00254112
3965.47	-0.0168533	0.00254472
3964.99	-0.016842	0.00254736
3964.51	-0.0168305	0.00254802
3964.03	-0.0168201	0.00254597
3963.55	-0.0168113	0.0025413
3963.06	-0.0168038	0.00253551
3962.58	-0.0167971	0.00253025
3962.1	-0.0167907	0.00252691
3961.62	-0.0167839	0.00252651
3961.14	-0.0167769	0.00252879
3960.65	-0.0167697	0.00253305
3960.17	-0.016763	0.0025381
3959.69	-0.0167572	0.00254269
3959.21	-0.0167524	0.00254616
3958.72	-0.0167489	0.00254784
3958.24	-0.0167465	0.0025481
3957.76	-0.0167446	0.00254711
3957.28	-0.0167434	0.00254442
3956.8	-0.0167424	0.00254055
3956.32	-0.0167413	0.00253533
3955.83	-0.01674	0.00252871
3955.35	-0.0167385	0.00252101
3954.87	-0.0167364	0.00251297
3954.39	-0.0167337	0.0025051
3953.9	-0.0167308	0.00249785
3953.42	-0.0167276	0.00249206
3952.94	-0.0167241	0.0024877
3952.46	-0.0167202	0.00248442
3951.97	-0.016716	0.0024822
3951.49	-0.0167107	0.00248104
3951.01	-0.0167038	0.00248041
3950.53	-0.0166951	0.00248054
3950.05	-0.0166851	0.00248109
3949.57	-0.0166742	0.00248152
3949.08	-0.0166634	0.00248168
3948.6	-0.0166533	0.00248128
3948.12	-0.016645	0.00248018
3947.64	-0.0166385	0.00247869
3947.15	-0.0166332	0.00247713
3946.67	-0.0166291	0.00247594
3946.19	-0.0166255	0.00247527
3945.71	-0.0166221	0.00247484
3945.23	-0.0166185	0.00247434
3944.74	-0.0166149	0.00247275
3944.26	-0.0166113	0.0024697
3943.78	-0.0166071	0.00246536
3943.3	-0.016602	0.00246037
3942.82	-0.0165956	0.00245563
3942.33	-0.0165878	0.00245229
3941.85	-0.0165789	0.00245129
3941.37	-0.0165692	0.00245297
3940.89	-0.01656	0.00245674
3940.4	-0.0165516	0.00246179
3939.92	-0.0165444	0.00246731
3939.44	-0.0165384	0.0024718
3938.96	-0.0165331	0.0024749
3938.48	-0.0165275	0.00247678
3937.99	-0.0165209	0.00247777
3937.51	-0.0165128	0.00247852
3937.03	-0.0165032	0.00247928
3936.55	-0.0164931	0.00248027
3936.07	-0.0164836	0.00248122
3935.58	-0.0164757	0.00248155
3935.1	-0.0164704	0.00248062
3934.62	-0.0164675	0.0024781
3934.14	-0.0164669	0.00247379
3933.66	-0.0164678	0.00246767
3933.17	-0.0164688	0.00246062
3932.69	-0.0164688	0.00245317
3932.21	-0.0164675	0.00244575
3931.73	-0.0164642	0.00243913
3931.24	-0.0164591	0.00243364
3930.76	-0.0164527	0.00242956
3930.28	-0.0164455	0.00242698
3929.8	-0.0164375	0.00242604
3929.32	-0.0164293	0.00242657
3928.83	-0.0164215	0.00242818
3928.35	-0.0164142	0.0024301
3927.87	-0.0164075	0.00243181
3927.39	-0.0164018	0.0024324
3926.91	-0.0163972	0.0024314
3926.42	-0.0163932	0.00242888
3925.94	-0.0163892	0.00242537
3925.46	-0.0163846	0.00242162
3924.98	-0.0163782	0.00241887
3924.49	-0.0163699	0.00241774
3924.01	-0.0163598	0.00241866
3923.53	-0.0163493	0.00242094
3923.05	-0.0163392	0.00242404
3922.57	-0.0163312	0.00242695
3922.08	-0.0163258	0.00242903
3921.6	-0.0163237	0.00242995
3921.12	-0.0163235	0.00243034
3920.64	-0.0163239	0.0024305
3920.16	-0.016323	0.00243131
3919.67	-0.0163203	0.00243263
3919.19	-0.0163149	0.00243421
3918.71	-0.0163073	0.00243553
3918.23	-0.0162983	0.00243559
3917.74	-0.0162894	0.00243406
3917.26	-0.0162808	0.00243084
3916.78	-0.0162735	0.00242653
3916.3	-0.0162673	0.00242163
3915.82	-0.0162626	0.00241652
3915.33	-0.016259	0.00241201
3914.85	-0.0162563	0.0024084
3914.37	-0.0162538	0.00240557
3913.89	-0.0162518	0.00240354
3913.41	-0.0162489	0.00240277
3912.92	-0.0162446	0.0024032
3912.44	-0.0162386	0.00240474
3911.96	-0.0162313	0.00240682
3911.48	-0.0162233	0.0024089
3910.99	-0.0162158	0.00240978
3910.51	-0.01621	0.00240898
3910.03	-0.016206	0.00240633
3909.55	-0.0162037	0.00240195
3909.07	-0.0162017	0.00239671
3908.58	-0.0161987	0.0023913
3908.1	-0.0161937	0.0023859
3907.62	-0.0161862	0.00238066
3907.14	-0.0161764	0.00237528
3906.66	-0.0161662	0.00236892
3906.17	-0.0161569	0.00236149
3905.69	-0.0161492	0.00235393
3905.21	-0.0161434	0.0023472
3904.73	-0.016139	0.00234285
3904.24	-0.0161348	0.00234174
3903.76	-0.0161299	0.00234419
3903.28	-0.0161234	0.00234964
3902.8	-0.0161156	0.00235643
3902.32	-0.0161069	0.00236278
3901.83	-0.016098	0.00236761
3901.35	-0.0160896	0.00237002
3900.87	-0.0160814	0.00237054
3900.39	-0.0160737	0.00236984
3899.91	-0.0160664	0.0023688
3899.42	-0.0160598	0.0023683
3898.94	-0.0160541	0.00236806
3898.46	-0.01605	0.00236825
3897.98	-0.0160473	0.00236824
3897.49	-0.0160461	0.00236813
3897.01	-0.0160454	0.0023676
3896.53	-0.0160444	0.00236729
3896.05	-0.0160419	0.00236698
3895.57	-0.0160375	0.00236674
3895.09	-0.0160309	0.00236654
3894.6	-0.0160226	0.00236603
3894.12	-0.016013	0.00236493
3893.64	-0.0160028	0.0023633
3893.16	-0.0159926	0.00236137
3892.67	-0.0159827	0.00235967
3892.19	-0.0159734	0.00235884
3891.71	-0.0159649	0.00235946
3891.23	-0.0159577	0.00236135
3890.74	-0.0159516	0.00236452
3890.26	-0.0159463	0.00236847
3889.78	-0.015941	0.0023727
3889.3	-0.0159346	0.00237681
3888.82	-0.0159268	0.00238012
3888.34	-0.0159175	0.00238174
3887.85	-0.0159071	0.00238151
3887.37	-0.015897	0.00237888
3886.89	-0.0158887	0.00237457
3886.41	-0.0158829	0.00236945
3885.92	-0.0158798	0.00236477
3885.44	-0.0158788	0.00236148
3884.96	-0.0158788	0.00236032
3884.48	-0.0158788	0.00236107
3884	-0.0158781	0.00236279
3883.51	-0.0158768	0.00236375
3883.03	-0.0158753	0.00236281
3882.55	-0.0158738	0.00235903
3882.07	-0.0158727	0.00235276
3881.59	-0.0158712	0.00234492
3881.1	-0.0158687	0.00233702
3880.62	-0.0158642	0.00233068
3880.14	-0.0158571	0.00232696
3879.66	-0.0158479	0.00232593
3879.18	-0.0158367	0.00232735
3878.69	-0.015824	0.00233037
3878.21	-0.0158108	0.00233375
3877.73	-0.015797	0.0023367
3877.25	-0.0157828	0.00233848
3876.76	-0.0157685	0.00233854
3876.28	-0.0157551	0.00233705
3875.8	-0.0157437	0.00233379
3875.32	-0.0157354	0.00232934
3874.84	-0.0157308	0.00232442
3874.35	-0.0157298	0.00231974
3873.87	-0.0157308	0.00231602
3873.39	-0.0157327	0.0023132
3872.91	-0.015734	0.00231094
3872.43	-0.0157341	0.00230852
3871.94	-0.0157335	0.0023048
3871.46	-0.0157334	0.00229955
3870.98	-0.0157346	0.00229317
3870.5	-0.015738	0.00228683
3870.01	-0.0157428	0.00228201
3869.53	-0.0157478	0.00227918
3869.05	-0.0157512	0.00227888
3868.57	-0.015752	0.00227987
3868.09	-0.0157505	0.00228
3867.6	-0.0157471	0.0022778
3867.12	-0.0157436	0.00227232
3866.64	-0.0157403	0.00226392
3866.16	-0.0157372	0.00225495
3865.68	-0.0157327	0.00224778
3865.19	-0.0157253	0.00224502
3864.71	-0.0157129	0.00224853
3864.23	-0.0156956	0.00225786
3863.75	-0.0156741	0.00227187
3863.26	-0.0156504	0.00228839
3862.78	-0.0156276	0.00230476
3862.3	-0.0156075	0.00231957
3861.82	-0.0155921	0.00233135
3861.34	-0.0155813	0.00233955
3860.85	-0.0155747	0.00234416
3860.37	-0.0155717	0.00234496
3859.89	-0.0155715	0.00234217
3859.41	-0.0155737	0.00233572
3858.93	-0.0155774	0.00232649
3858.44	-0.0155814	0.00231537
3857.96	-0.0155851	0.00230312
3857.48	-0.0155869	0.00229027
3857	-0.0155855	0.00227725
3856.51	-0.0155812	0.00226341
3856.03	-0.0155739	0.0022484
3855.55	-0.0155648	0.0022324
3855.07	-0.0155551	0.00221619
3854.59	-0.0155449	0.00220202
3854.1	-0.0155343	0.00219253
3853.62	-0.0155222	0.00219024
3853.14	-0.0155076	0.00219658
3852.66	-0.0154901	0.0022111
3852.18	-0.0154707	0.00223172
3851.69	-0.0154507	0.00225545
3851.21	-0.0154323	0.00227929
3850.73	-0.0154173	0.00230047
3850.25	-0.015407	0.00231744
3849.76	-0.0154015	0.00232945
3849.28	-0.0154001	0.00233655
3848.8	-0.0154021	0.00233864
3848.32	-0.015406	0.00233638
3847.84	-0.0154107	0.00233054
3847.35	-0.0154149	0.0023221
3846.87	-0.0154175	0.00231274
3846.39	-0.0154175	0.00230421
3845.91	-0.0154133	0.00229813
3845.43	-0.0154046	0.00229567
3844.94	-0.0153912	0.00229714
3844.46	-0.0153746	0.00230172
3843.98	-0.0153562	0.00230843
3843.5	-0.0153389	0.00231537
3843.01	-0.0153238	0.00232155
3842.53	-0.0153128	0.0023254
3842.05	-0.0153058	0.00232623
3841.57	-0.0153022	0.00232368
3841.09	-0.0153009	0.00231724
3840.61	-0.0153013	0.00230665
3840.12	-0.0153023	0.00229287
3839.64	-0.0153036	0.00227657
3839.16	-0.0153045	0.00226017
3838.68	-0.0153047	0.00224579
3838.19	-0.0153036	0.00223613
3837.71	-0.0153006	0.00223244
3837.23	-0.0152959	0.00223496
3836.75	-0.0152901	0.00224249
3836.26	-0.015284	0.00225298
3835.78	-0.0152783	0.00226447
3835.3	-0.0152732	0.00227493
3834.82	-0.0152683	0.00228396
3834.34	-0.0152622	0.00229146
3833.86	-0.0152543	0.00229748
3833.37	-0.0152442	0.00230213
3832.89	-0.0152327	0.00230492
3832.41	-0.0152214	0.00230532
3831.93	-0.0152125	0.0023029
3831.44	-0.0152067	0.00229796
3830.96	-0.015204	0.00229152
3830.48	-0.0152026	0.00228501
3830	-0.0151997	0.00228056
3829.52	-0.0151925	0.00227907
3829.03	-0.0151799	0.0022807
3828.55	-0.0151626	0.00228436
3828.07	-0.0151432	0.00228841
3827.59	-0.0151253	0.0022914
3827.11	-0.0151121	0.00229207
3826.62	-0.0151056	0.00228992
3826.14	-0.0151053	0.00228557
3825.66	-0.0151086	0.0022795
3825.18	-0.0151129	0.00227213
3824.69	-0.0151151	0.0022638
3824.21	-0.0151137	0.00225407
3823.73	-0.0151088	0.00224295
3823.25	-0.0151021	0.00223063
3822.77	-0.0150958	0.00221834
3822.28	-0.0150918	0.00220782
3821.8	-0.0150905	0.00220137
3821.32	-0.0150918	0.00220054
3820.84	-0.0150938	0.00220595
3820.36	-0.015095	0.00221651
3819.87	-0.0150936	0.0022297
3819.39	-0.0150891	0.00224259
3818.91	-0.0150816	0.00225196
3818.43	-0.0150722	0.00225565
3817.95	-0.0150618	0.00225297
3817.46	-0.0150514	0.00224491
3816.98	-0.0150421	0.00223363
3816.5	-0.0150342	0.00222252
3816.02	-0.0150272	0.00221452
3815.53	-0.0150209	0.00221177
3815.05	-0.0150144	0.00221502
3814.57	-0.0150068	0.00222362
3814.09	-0.0149975	0.00223567
3813.61	-0.014986	0.00224918
3813.12	-0.0149719	0.00226263
3812.64	-0.0149554	0.00227471
3812.16	-0.0149369	0.00228543
3811.68	-0.0149179	0.00229433
3811.2	-0.0148997	0.00230143
3810.71	-0.0148842	0.00230585
3810.23	-0.0148734	0.00230665
3809.75	-0.0148687	0.0023025
3809.27	-0.0148707	0.00229305
3808.78	-0.0148789	0.00227861
3808.3	-0.0148913	0.0022612
3807.82	-0.0149048	0.00224381
3807.34	-0.0149161	0.00223004
3806.86	-0.0149218	0.00222264
3806.37	-0.0149195	0.00222301
3805.89	-0.014909	0.00222998
3805.41	-0.0148917	0.00224081
3804.93	-0.0148705	0.00225173
3804.45	-0.014849	0.00225893
3803.96	-0.0148309	0.0022596
3803.48	-0.0148187	0.00225276
3803	-0.0148133	0.00223963
3802.52	-0.014814	0.00222274
3802.03	-0.0148182	0.00220608
3801.55	-0.0148226	0.00219367
3801.07	-0.014824	0.00218803
3800.59	-0.0148198	0.00219072
3800.11	-0.0148099	0.00220035
3799.62	-0.0147958	0.00221415
3799.14	-0.0147804	0.00222859
3798.66	-0.014767	0.00224014
3798.18	-0.0147584	0.00224619
3797.7	-0.0147556	0.00224583
3797.21	-0.0147578	0.00224053
3796.73	-0.0147619	0.00223271
3796.25	-0.0147644	0.00222589
3795.77	-0.0147619	0.00222251
3795.28	-0.0147526	0.00222441
3794.8	-0.014737	0.00223121
3794.32	-0.0147177	0.00224136
3793.84	-0.014698	0.0022526
3793.36	-0.0146815	0.00226255
3792.87	-0.01467	0.00226975
3792.39	-0.0146633	0.00227369
3791.91	-0.0146599	0.00227459
3791.43	-0.0146568	0.0022732
3790.95	-0.0146517	0.00227018
3790.46	-0.0146431	0.0022661
3789.98	-0.0146311	0.00226136
3789.5	-0.0146171	0.00225635
3789.02	-0.0146025	0.00225174
3788.53	-0.0145892	0.00224783
3788.05	-0.0145782	0.00224517
3787.57	-0.0145705	0.00224318
3787.09	-0.0145667	0.00224086
3786.61	-0.0145678	0.00223642
3786.12	-0.0145742	0.00222886
3785.64	-0.0145865	0.00221716
3785.16	-0.0146036	0.00220227
3784.68	-0.0146238	0.00218593
3784.2	-0.0146441	0.00217048
3783.71	-0.0146614	0.00215822
3783.23	-0.0146726	0.00215044
3782.75	-0.0146768	0.00214667
3782.27	-0.0146737	0.00214615
3781.78	-0.0146651	0.00214682
3781.3	-0.0146523	0.00214791
3780.82	-0.0146374	0.00214868
3780.34	-0.0146208	0.00214981
3779.86	-0.0146028	0.00215227
3779.38	-0.0145831	0.00215664
3778.89	-0.014562	0.00216307
3778.41	-0.0145405	0.0021708
3777.93	-0.01452	0.00217839
3777.45	-0.0145016	0.00218489
3776.96	-0.0144863	0.00218953
3776.48	-0.0144737	0.00219272
3776	-0.0144633	0.00219465
3775.52	-0.0144542	0.00219545
3775.04	-0.0144461	0.00219479
3774.55	-0.0144394	0.00219154
3774.07	-0.0144357	0.00218468
3773.59	-0.0144352	0.00217352
3773.11	-0.0144383	0.00215847
3772.62	-0.0144437	0.00214127
3772.14	-0.0144488	0.00212434
3771.66	-0.0144511	0.00211082
3771.18	-0.0144486	0.00210245
3770.7	-0.014441	0.00210037
3770.21	-0.0144297	0.00210359
3769.73	-0.0144166	0.00211063
3769.25	-0.0144043	0.00211912
3768.77	-0.0143941	0.00212708
3768.29	-0.0143856	0.00213351
3767.8	-0.0143783	0.00213749
3767.32	-0.014371	0.00213868
3766.84	-0.0143636	0.00213716
3766.36	-0.0143569	0.00213295
3765.88	-0.0143524	0.00212622
3765.39	-0.0143516	0.00211751
3764.91	-0.0143547	0.0021076
3764.43	-0.0143602	0.00209815
3763.95	-0.0143653	0.00209034
3763.47	-0.0143673	0.0020854
3762.98	-0.0143641	0.00208358
3762.5	-0.0143554	0.00208481
3762.02	-0.0143431	0.00208754
3761.54	-0.0143304	0.00209022
3761.05	-0.0143207	0.00209119
3760.57	-0.0143161	0.00208944
3760.09	-0.0143175	0.00208444
3759.61	-0.0143235	0.00207676
3759.13	-0.0143317	0.00206769
3758.64	-0.0143395	0.00205891
3758.16	-0.0143448	0.00205206
3757.68	-0.0143463	0.00204815
3757.2	-0.0143438	0.00204776
3756.72	-0.0143379	0.00204968
3756.23	-0.0143298	0.002052
3755.75	-0.0143203	0.00205244
3755.27	-0.0143107	0.002049
3754.79	-0.0143022	0.00204056
3754.3	-0.0142949	0.00202765
3753.82	-0.0142893	0.00201192
3753.34	-0.0142847	0.00199613
3752.86	-0.01428	0.00198331
3752.38	-0.0142739	0.00197553
3751.89	-0.0142657	0.00197354
3751.41	-0.014255	0.00197708
3750.93	-0.0142424	0.00198486
3750.45	-0.0142292	0.00199576
3749.97	-0.0142169	0.00200874
3749.48	-0.0142058	0.00202365
3749	-0.0141963	0.00203945
3748.52	-0.0141881	0.00205502
3748.04	-0.0141812	0.00206848
3747.55	-0.0141755	0.00207772
3747.07	-0.0141721	0.00208078
3746.59	-0.0141718	0.00207811
3746.11	-0.0141752	0.00207172
3745.63	-0.0141815	0.00206633
3745.14	-0.0141881	0.00206793
3744.66	-0.014191	0.00208194
3744.18	-0.0141867	0.00211158
3743.7	-0.0141725	0.00215647
3743.22	-0.0141489	0.0022127
3742.73	-0.0141182	0.00227448
3742.25	-0.014085	0.00233574
3741.77	-0.0140531	0.00239236
3741.29	-0.0140255	0.00244166
3740.8	-0.0140035	0.00248315
3740.32	-0.0139864	0.00251736
3739.84	-0.0139729	0.00254524
3739.36	-0.0139619	0.00256775
3738.88	-0.0139529	0.00258567
3738.39	-0.013947	0.0026001
3737.91	-0.0139451	0.00261265
3737.43	-0.0139479	0.00262585
3736.95	-0.0139541	0.00264294
3736.47	-0.0139616	0.00266608
3735.98	-0.0139668	0.00269654
3735.5	-0.0139665	0.00273359
3735.02	-0.0139589	0.00277481
3734.54	-0.0139444	0.00281712
3734.05	-0.0139253	0.00285754
3733.57	-0.0139048	0.00289432
3733.09	-0.013886	0.00292716
3732.61	-0.0138712	0.00295675
3732.13	-0.013861	0.00298469
3731.64	-0.0138545	0.0030118
3731.16	-0.0138501	0.00303848
3730.68	-0.0138459	0.00306403
3730.2	-0.0138408	0.00308724
3729.72	-0.0138344	0.00310673
3729.23	-0.0138271	0.00312156
3728.75	-0.0138199	0.00313089
3728.27	-0.013814	0.00313473
3727.79	-0.0138103	0.003133
3727.3	-0.013809	0.0031262
3726.82	-0.0138098	0.00311504
3726.34	-0.0138111	0.00310072
3725.86	-0.0138108	0.00308472
3725.38	-0.0138069	0.00306836
3724.89	-0.013798	0.00305291
3724.41	-0.0137836	0.00303886
3723.93	-0.0137658	0.0030252
3723.45	-0.0137468	0.00301045
3722.97	-0.01373	0.00299272
3722.48	-0.0137181	0.00297029
3722	-0.0137128	0.00294217
3721.52	-0.0137131	0.00290858
3721.04	-0.013717	0.00287007
3720.55	-0.0137219	0.00282772
3720.07	-0.0137254	0.00278209
3719.59	-0.0137266	0.00273322
3719.11	-0.0137264	0.00268055
3718.63	-0.0137266	0.00262454
3718.14	-0.0137284	0.00256616
3717.66	-0.0137326	0.00250751
3717.18	-0.0137385	0.00245218
3716.7	-0.0137435	0.002404
3716.22	-0.0137458	0.00236551
3715.73	-0.0137431	0.00233877
3715.25	-0.0137359	0.00232319
3714.77	-0.013725	0.00231759
3714.29	-0.0137126	0.00232021
3713.81	-0.0137003	0.00233003
3713.32	-0.0136894	0.00234654
3712.84	-0.013679	0.00237042
3712.36	-0.013668	0.00240241
3711.88	-0.0136548	0.00244277
3711.39	-0.0136385	0.00249048
3710.91	-0.013619	0.00254372
3710.43	-0.013598	0.00259914
3709.95	-0.013577	0.00265384
3709.47	-0.0135579	0.00270537
3708.98	-0.0135413	0.002752
3708.5	-0.0135275	0.00279326
3708.02	-0.0135154	0.00282976
3707.54	-0.0135035	0.00286208
3707.06	-0.0134902	0.00289103
3706.57	-0.0134744	0.00291743
3706.09	-0.013455	0.00294149
3705.61	-0.0134322	0.00296321
3705.13	-0.0134069	0.00298209
3704.64	-0.0133811	0.00299759
3704.16	-0.0133574	0.00300856
3703.68	-0.0133386	0.00301413
3703.2	-0.0133271	0.00301393
3702.72	-0.0133234	0.00300818
3702.24	-0.0133261	0.0029984
3701.75	-0.0133315	0.00298745
3701.27	-0.0133347	0.00297806
3700.79	-0.0133312	0.00297308
3700.31	-0.0133181	0.00297374
3699.82	-0.0132958	0.0029794
3699.34	-0.0132673	0.00298818
3698.86	-0.0132382	0.00299654
3698.38	-0.0132141	0.00300088
3697.9	-0.0131997	0.00299856
3697.41	-0.0131965	0.00298818
3696.93	-0.0132034	0.00297055
3696.45	-0.0132167	0.00294721
3695.97	-0.0132317	0.00292073
3695.49	-0.013244	0.00289363
3695	-0.013251	0.00286776
3694.52	-0.0132512	0.00284478
3694.04	-0.013245	0.00282496
3693.56	-0.0132331	0.00280878
3693.07	-0.0132169	0.00279588
3692.59	-0.013198	0.00278521
3692.11	-0.0131782	0.0027748
3691.63	-0.01316	0.0027627
3691.15	-0.013146	0.00274659
3690.66	-0.013139	0.00272468
3690.18	-0.0131405	0.00269711
3689.7	-0.0131501	0.00266523
3689.22	-0.0131656	0.00263249
3688.74	-0.013183	0.00260296
3688.25	-0.0131982	0.00257996
3687.77	-0.0132077	0.00256542
3687.29	-0.0132102	0.00255853
3686.81	-0.013207	0.00255689
3686.32	-0.0132003	0.00255695
3685.84	-0.0131931	0.00255539
3685.36	-0.0131875	0.00255
3684.88	-0.0131833	0.0025407
3684.4	-0.0131792	0.00252883
3683.91	-0.0131725	0.00251656
3683.43	-0.0131616	0.00250562
3682.95	-0.0131462	0.00249672
3682.47	-0.0131279	0.00248981
3681.99	-0.0131095	0.00248356
3681.5	-0.0130941	0.00247701
3681.02	-0.0130829	0.00246963
3680.54	-0.0130761	0.00246139
3680.06	-0.0130714	0.00245265
3679.57	-0.0130659	0.00244385
3679.09	-0.0130572	0.00243469
3678.61	-0.0130448	0.00242437
3678.13	-0.0130298	0.00241157
3677.65	-0.0130156	0.00239562
3677.16	-0.0130051	0.0023771
3676.68	-0.0130007	0.00235798
3676.2	-0.013002	0.00234144
3675.72	-0.0130065	0.00233102
3675.24	-0.0130103	0.00232897
3674.75	-0.0130095	0.00233541
3674.27	-0.0130016	0.00234837
3673.79	-0.012987	0.00236361
3673.31	-0.0129682	0.00237683
3672.82	-0.0129494	0.00238413
3672.34	-0.0129344	0.0023838
3671.86	-0.012926	0.00237595
3671.38	-0.0129246	0.00236306
3670.9	-0.0129287	0.00234897
3670.41	-0.012935	0.00233726
3669.93	-0.0129403	0.00233127
3669.45	-0.0129412	0.00233226
3668.97	-0.0129366	0.00234029
3668.49	-0.0129263	0.00235365
3668	-0.0129114	0.00237021
3667.52	-0.012893	0.00238753
3667.04	-0.0128728	0.00240396
3666.56	-0.0128515	0.00241814
3666.07	-0.0128301	0.00242938
3665.59	-0.0128091	0.00243794
3665.11	-0.0127895	0.00244363
3664.63	-0.0127724	0.00244686
3664.15	-0.0127589	0.00244786
3663.66	-0.0127506	0.00244653
3663.18	-0.0127482	0.00244273
3662.7	-0.0127516	0.00243638
3662.22	-0.0127606	0.00242765
3661.74	-0.0127727	0.00241766
3661.25	-0.0127859	0.0024073
3660.77	-0.012797	0.00239874
3660.29	-0.0128025	0.00239354
3659.81	-0.0128006	0.00239287
3659.33	-0.0127903	0.00239717
3658.84	-0.0127725	0.00240539
3658.36	-0.0127494	0.00241634
3657.88	-0.0127247	0.00242764
3657.4	-0.0127025	0.00243743
3656.91	-0.0126861	0.00244398
3656.43	-0.0126774	0.00244706
3655.95	-0.0126769	0.00244659
3655.47	-0.0126834	0.00244295
3654.99	-0.0126943	0.00243703
3654.5	-0.0127069	0.00242892
3654.02	-0.0127187	0.00241906
3653.54	-0.0127275	0.00240755
3653.06	-0.0127319	0.00239521
3652.58	-0.0127308	0.00238287
3652.09	-0.0127235	0.00237193
3651.61	-0.0127097	0.00236442
3651.13	-0.01269	0.00236138
3650.65	-0.0126656	0.00236359
3650.16	-0.0126385	0.00237099
3649.68	-0.0126116	0.00238253
3649.2	-0.0125877	0.00239644
3648.72	-0.0125692	0.00241088
3648.24	-0.0125576	0.00242433
3647.76	-0.0125527	0.00243596
3647.27	-0.0125532	0.00244544
3646.79	-0.0125578	0.0024527
3646.31	-0.0125638	0.00245855
3645.83	-0.0125698	0.00246363
3645.34	-0.0125738	0.00246885
3644.86	-0.012575	0.00247487
3644.38	-0.0125721	0.0024825
3643.9	-0.012565	0.00249252
3643.42	-0.0125532	0.00250518
3642.93	-0.0125375	0.00252076
3642.45	-0.0125187	0.00253921
3641.97	-0.0124992	0.00255987
3641.49	-0.0124804	0.00258213
3641.01	-0.0124649	0.00260508
3640.52	-0.0124538	0.00262773
3640.04	-0.0124476	0.00264976
3639.56	-0.0124453	0.00267085
3639.08	-0.0124454	0.00269132
3638.59	-0.0124456	0.00271105
3638.11	-0.0124445	0.00273039
3637.63	-0.0124408	0.00274973
3637.15	-0.012435	0.00276828
3636.67	-0.0124283	0.00278558
3636.18	-0.0124224	0.002801
3635.7	-0.0124196	0.00281371
3635.22	-0.0124211	0.00282341
3634.74	-0.0124274	0.00283062
3634.26	-0.0124374	0.00283614
3633.77	-0.0124489	0.00284169
3633.29	-0.0124591	0.00284836
3632.81	-0.0124654	0.00285745
3632.33	-0.0124659	0.0028693
3631.84	-0.0124604	0.00288318
3631.36	-0.0124499	0.00289891
3630.88	-0.0124366	0.00291491
3630.4	-0.012423	0.00293081
3629.92	-0.0124113	0.00294585
3629.43	-0.0124021	0.00296109
3628.95	-0.012395	0.00297653
3628.47	-0.0123879	0.00299339
3627.99	-0.0123786	0.00301172
3627.51	-0.0123658	0.00303153
3627.02	-0.0123486	0.00305191
3626.54	-0.0123287	0.00307175
3626.06	-0.0123073	0.00308997
3625.58	-0.0122869	0.00310544
3625.09	-0.0122687	0.00311747
3624.61	-0.0122529	0.0031258
3624.13	-0.0122387	0.00312997
3623.65	-0.0122249	0.00312961
3623.17	-0.0122101	0.00312489
3622.68	-0.0121941	0.0031156
3622.2	-0.0121777	0.00310245
3621.72	-0.0121628	0.00308571
3621.24	-0.0121514	0.00306632
3620.76	-0.0121452	0.00304541
3620.27	-0.0121448	0.00302326
3619.79	-0.0121496	0.00300058
3619.31	-0.0121579	0.00297716
3618.83	-0.0121675	0.00295256
3618.34	-0.0121762	0.00292624
3617.86	-0.0121826	0.00289771
3617.38	-0.012186	0.00286681
3616.9	-0.0121869	0.00283359
3616.42	-0.0121855	0.00279856
3615.93	-0.0121832	0.00276275
3615.45	-0.0121806	0.00272723
3614.97	-0.0121786	0.00269397
3614.49	-0.0121769	0.00266464
3614.01	-0.0121761	0.00264127
3613.52	-0.0121757	0.0026251
3613.04	-0.0121752	0.0026175
3612.56	-0.0121738	0.00261843
3612.08	-0.012171	0.00262743
3611.59	-0.0121654	0.00264382
3611.11	-0.0121564	0.00266631
3610.63	-0.0121428	0.00269468
3610.15	-0.0121242	0.00272854
3609.67	-0.0121009	0.00276723
3609.18	-0.0120743	0.00281035
3608.7	-0.0120466	0.00285585
3608.22	-0.0120205	0.00290139
3607.74	-0.011999	0.00294398
3607.26	-0.0119845	0.00298087
3606.77	-0.0119781	0.00301019
3606.29	-0.0119793	0.00303188
3605.81	-0.0119866	0.00304678
3605.33	-0.0119974	0.00305726
3604.85	-0.0120095	0.00306494
3604.36	-0.0120201	0.00307202
3603.88	-0.0120284	0.00307887
3603.4	-0.0120341	0.00308533
3602.92	-0.0120378	0.00309052
3602.43	-0.0120402	0.00309363
3601.95	-0.012042	0.00309431
3601.47	-0.012043	0.00309317
3600.99	-0.0120429	0.003091
3600.51	-0.0120404	0.00308904
3600.02	-0.0120345	0.00308846
3599.54	-0.012025	0.00308937
3599.06	-0.012012	0.00309194
3598.58	-0.0119967	0.00309541
3598.1	-0.0119802	0.00309938
3597.61	-0.0119642	0.00310288
3597.13	-0.0119501	0.00310517
3596.65	-0.011939	0.00310594
3596.17	-0.0119305	0.0031048
3595.68	-0.0119242	0.00310194
3595.2	-0.0119188	0.00309732
3594.72	-0.0119129	0.00309184
3594.24	-0.0119051	0.00308665
3593.76	-0.0118951	0.00308254
3593.28	-0.011883	0.00308018
3592.79	-0.0118703	0.00307906
3592.31	-0.0118578	0.00307863
3591.83	-0.0118474	0.00307744
3591.35	-0.01184	0.00307397
3590.86	-0.0118353	0.00306732
3590.38	-0.0118324	0.00305718
3589.9	-0.0118299	0.0030439
3589.42	-0.0118266	0.00302808
3588.94	-0.0118215	0.00301125
3588.45	-0.0118152	0.00299376
3587.97	-0.0118082	0.0029767
3587.49	-0.0118022	0.00296044
3587.01	-0.0117984	0.0029454
3586.53	-0.011797	0.00293252
3586.04	-0.0117978	0.00292231
3585.56	-0.0117996	0.00291523
3585.08	-0.0118008	0.00291143
3584.6	-0.0118003	0.00290994
3584.11	-0.0117973	0.00291003
3583.63	-0.0117912	0.00291015
3583.15	-0.0117819	0.00291008
3582.67	-0.0117696	0.00290916
3582.19	-0.0117547	0.00290774
3581.7	-0.0117378	0.0029061
3581.22	-0.0117206	0.00290426
3580.74	-0.0117045	0.00290186
3580.26	-0.0116917	0.00289813
3579.78	-0.0116838	0.00289215
3579.29	-0.0116822	0.00288371
3578.81	-0.0116865	0.00287266
3578.33	-0.0116957	0.00286081
3577.85	-0.011708	0.00284936
3577.36	-0.0117211	0.00284005
3576.88	-0.0117334	0.00283353
3576.4	-0.0117438	0.00282986
3575.92	-0.0117515	0.00282833
3575.44	-0.0117568	0.00282834
3574.95	-0.0117594	0.0028292
3574.47	-0.0117596	0.00283053
3573.99	-0.0117567	0.00283269
3573.51	-0.0117512	0.00283583
3573.03	-0.0117438	0.00283914
3572.54	-0.0117351	0.00284255
3572.06	-0.0117266	0.00284446
3571.58	-0.0117193	0.0028439
3571.1	-0.0117134	0.00284089
3570.61	-0.0117085	0.00283589
3570.13	-0.0117034	0.00283037
3569.65	-0.011697	0.00282587
3569.17	-0.011688	0.00282355
3568.69	-0.0116765	0.00282375
3568.2	-0.0116627	0.00282589
3567.72	-0.0116482	0.00282867
3567.24	-0.0116341	0.00283096
3566.76	-0.0116218	0.00283205
3566.28	-0.0116115	0.00283206
3565.79	-0.0116039	0.00283151
3565.31	-0.0115982	0.00283182
3564.83	-0.0115949	0.00283331
3564.35	-0.0115932	0.00283638
3563.86	-0.0115928	0.00284071
3563.38	-0.0115931	0.00284556
3562.9	-0.0115933	0.00285025
3562.42	-0.0115924	0.00285395
3561.94	-0.0115898	0.00285622
3561.45	-0.0115856	0.00285621
3560.97	-0.0115797	0.00285425
3560.49	-0.0115734	0.00285018
3560.01	-0.0115675	0.00284449
3559.53	-0.0115623	0.00283854
3559.04	-0.0115576	0.00283358
3558.56	-0.0115529	0.0028309
3558.08	-0.0115467	0.00283187
3557.6	-0.0115388	0.00283617
3557.11	-0.0115296	0.00284239
3556.63	-0.0115198	0.00284854
3556.15	-0.0115109	0.00285261
3555.67	-0.0115039	0.00285331
3555.19	-0.0114994	0.0028506
3554.7	-0.0114962	0.00284618
3554.22	-0.0114933	0.00284258
3553.74	-0.0114884	0.00284232
3553.26	-0.0114808	0.00284724
3552.78	-0.0114704	0.00285713
3552.29	-0.0114582	0.00287053
3551.81	-0.0114458	0.00288452
3551.33	-0.0114354	0.00289643
3550.85	-0.0114282	0.0029039
3550.37	-0.0114251	0.00290625
3549.88	-0.0114249	0.0029041
3549.4	-0.0114269	0.00289886
3548.92	-0.0114298	0.00289264
3548.44	-0.0114322	0.00288711
3547.95	-0.011434	0.0028833
3547.47	-0.0114342	0.00288194
3546.99	-0.0114333	0.00288245
3546.51	-0.0114313	0.00288454
3546.03	-0.011428	0.00288742
3545.54	-0.0114235	0.00289084
3545.06	-0.0114176	0.00289448
3544.58	-0.0114103	0.00289815
3544.1	-0.0114018	0.00290185
3543.62	-0.0113927	0.00290585
3543.13	-0.0113835	0.00290958
3542.65	-0.0113752	0.00291311
3542.17	-0.0113681	0.00291602
3541.69	-0.0113631	0.00291754
3541.2	-0.0113602	0.00291725
3540.72	-0.0113592	0.00291537
3540.24	-0.011359	0.00291234
3539.76	-0.0113588	0.00290904
3539.28	-0.0113571	0.002907
3538.79	-0.0113537	0.00290727
3538.31	-0.0113482	0.00291051
3537.83	-0.0113416	0.00291647
3537.35	-0.0113349	0.00292444
3536.87	-0.0113293	0.00293297
3536.38	-0.0113258	0.00294065
3535.9	-0.0113245	0.00294663
3535.42	-0.011325	0.00295041
3534.94	-0.0113264	0.00295206
3534.45	-0.0113272	0.00295236
3533.97	-0.0113266	0.0029518
3533.49	-0.011324	0.00295111
3533.01	-0.0113194	0.00295075
3532.53	-0.0113127	0.00295098
3532.05	-0.0113042	0.00295238
3531.56	-0.0112944	0.00295484
3531.08	-0.0112836	0.00295832
3530.6	-0.0112723	0.0029626
3530.12	-0.0112614	0.0029669
3529.63	-0.0112517	0.00297074
3529.15	-0.0112436	0.00297359
3528.67	-0.0112367	0.0029756
3528.19	-0.0112311	0.00297702
3527.71	-0.0112258	0.00297817
3527.22	-0.0112202	0.00297999
3526.74	-0.0112138	0.002982
3526.26	-0.0112074	0.00298395
3525.78	-0.0112017	0.00298468
3525.3	-0.011198	0.00298339
3524.81	-0.0111968	0.00297973
3524.33	-0.0111981	0.00297448
3523.85	-0.0112008	0.0029689
3523.37	-0.0112035	0.00296535
3522.89	-0.0112045	0.00296513
3522.4	-0.0112031	0.00296881
3521.92	-0.0111996	0.00297573
3521.44	-0.0111946	0.00298469
3520.96	-0.0111896	0.00299303
3520.47	-0.0111856	0.00299952
3519.99	-0.0111829	0.00300296
3519.51	-0.0111811	0.00300408
3519.03	-0.0111787	0.00300408
3518.55	-0.0111751	0.00300421
3518.06	-0.011169	0.00300593
3517.58	-0.0111604	0.00300969
3517.1	-0.0111494	0.00301551
3516.62	-0.0111369	0.00302308
3516.14	-0.0111237	0.00303164
3515.65	-0.0111104	0.00304064
3515.17	-0.0110979	0.00304927
3514.69	-0.0110869	0.00305675
3514.21	-0.0110785	0.00306209
3513.72	-0.0110734	0.00306471
3513.24	-0.0110717	0.0030641
3512.76	-0.0110731	0.00306074
3512.28	-0.0110761	0.00305598
3511.8	-0.011079	0.00305159
3511.31	-0.0110798	0.00304978
3510.83	-0.0110773	0.00305157
3510.35	-0.0110712	0.00305729
3509.87	-0.0110629	0.00306593
3509.39	-0.0110543	0.00307542
3508.9	-0.0110472	0.0030838
3508.42	-0.0110431	0.00308926
3507.94	-0.0110423	0.00309152
3507.46	-0.0110439	0.00309103
3506.97	-0.0110461	0.00308938
3506.49	-0.011047	0.00308837
3506.01	-0.0110456	0.0030891
3505.53	-0.0110412	0.00309255
3505.05	-0.0110343	0.00309864
3504.56	-0.0110257	0.00310684
3504.08	-0.0110165	0.00311604
3503.6	-0.0110073	0.00312531
3503.12	-0.0109991	0.00313348
3502.64	-0.0109918	0.00313977
3502.15	-0.0109856	0.00314374
3501.67	-0.0109802	0.00314516
3501.19	-0.0109756	0.00314457
3500.71	-0.0109712	0.00314288
3500.22	-0.0109668	0.00314139
3499.74	-0.0109619	0.0031411
3499.26	-0.010956	0.00314289
3498.78	-0.0109494	0.00314702
3498.3	-0.0109422	0.00315322
3497.81	-0.0109352	0.0031604
3497.33	-0.0109289	0.00316746
3496.85	-0.0109238	0.00317333
3496.37	-0.01092	0.00317739
3495.89	-0.010917	0.00317951
3495.4	-0.0109143	0.00318009
3494.92	-0.0109112	0.0031797
3494.44	-0.0109073	0.00317897
3493.96	-0.0109023	0.00317832
3493.47	-0.0108967	0.00317825
3492.99	-0.0108912	0.00317882
3492.51	-0.0108862	0.00318032
3492.03	-0.010882	0.00318271
3491.55	-0.0108785	0.00318599
3491.06	-0.0108754	0.00319023
3490.58	-0.0108721	0.00319543
3490.1	-0.0108682	0.00320133
3489.62	-0.0108636	0.00320796
3489.14	-0.0108583	0.00321528
3488.65	-0.0108523	0.00322363
3488.17	-0.0108462	0.00323251
3487.69	-0.0108403	0.00324169
3487.21	-0.0108342	0.00325094
3486.72	-0.0108287	0.00325925
3486.24	-0.0108228	0.00326601
3485.76	-0.0108169	0.00327088
3485.28	-0.0108107	0.00327352
3484.8	-0.0108045	0.00327435
3484.32	-0.0107989	0.00327353
3483.83	-0.0107942	0.00327181
3483.35	-0.010791	0.00326967
3482.87	-0.0107891	0.00326762
3482.39	-0.0107884	0.00326631
3481.9	-0.010788	0.00326603
3481.42	-0.0107875	0.00326706
3480.94	-0.0107858	0.00326956
3480.46	-0.0107824	0.00327384
3479.97	-0.0107776	0.00327938
3479.49	-0.0107715	0.00328561
3479.01	-0.0107649	0.00329171
3478.53	-0.0107583	0.00329715
3478.05	-0.010752	0.00330146
3477.57	-0.0107459	0.00330465
3477.08	-0.01074	0.0033068
3476.6	-0.0107343	0.00330826
3476.12	-0.010729	0.00330909
3475.64	-0.0107246	0.00330915
3475.15	-0.0107215	0.00330842
3474.67	-0.0107202	0.00330667
3474.19	-0.0107204	0.00330452
3473.71	-0.0107213	0.00330238
3473.23	-0.0107216	0.00330143
3472.74	-0.0107201	0.00330263
3472.26	-0.0107164	0.00330622
3471.78	-0.01071	0.00331206
3471.3	-0.0107015	0.00331942
3470.82	-0.0106916	0.00332734
3470.33	-0.0106814	0.00333492
3469.85	-0.0106711	0.00334148
3469.37	-0.0106611	0.00334705
3468.89	-0.0106511	0.00335155
3468.4	-0.010641	0.00335501
3467.92	-0.0106314	0.00335733
3467.44	-0.0106228	0.00335788
3466.96	-0.0106164	0.00335649
3466.48	-0.0106131	0.00335288
3465.99	-0.010613	0.00334796
3465.51	-0.0106154	0.00334328
3465.03	-0.010619	0.00334045
3464.55	-0.010622	0.0033411
3464.07	-0.0106226	0.00334569
3463.58	-0.01062	0.00335382
3463.1	-0.0106145	0.00336407
3462.62	-0.0106069	0.00337455
3462.14	-0.010599	0.00338337
3461.66	-0.0105924	0.00338937
3461.17	-0.0105886	0.00339229
3460.69	-0.0105878	0.00339265
3460.21	-0.0105899	0.00339137
3459.73	-0.0105936	0.00338955
3459.24	-0.0105978	0.00338771
3458.76	-0.0106012	0.00338606
3458.28	-0.0106028	0.00338455
3457.8	-0.0106023	0.00338313
3457.32	-0.0105995	0.00338172
3456.83	-0.0105949	0.00338076
3456.35	-0.0105885	0.00338074
3455.87	-0.0105809	0.00338214
3455.39	-0.0105721	0.00338512
3454.91	-0.0105623	0.00338983
3454.42	-0.0105517	0.00339579
3453.94	-0.0105407	0.00340245
3453.46	-0.0105298	0.00340893
3452.98	-0.01052	0.00341433
3452.49	-0.0105115	0.00341809
3452.01	-0.0105051	0.00341998
3451.53	-0.0105004	0.00342048
3451.05	-0.0104972	0.00341999
3450.57	-0.0104943	0.00341994
3450.08	-0.0104911	0.00342111
3449.6	-0.0104869	0.00342414
3449.12	-0.0104814	0.00342903
3448.64	-0.0104748	0.0034352
3448.16	-0.0104676	0.0034414
3447.67	-0.01046	0.003447
3447.19	-0.0104528	0.00345128
3446.71	-0.0104453	0.00345465
3446.23	-0.0104377	0.00345836
3445.74	-0.0104292	0.00346348
3445.26	-0.01042	0.00347106
3444.78	-0.0104108	0.00348096
3444.3	-0.0104021	0.00349222
3443.82	-0.0103949	0.00350308
3443.33	-0.0103904	0.0035115
3442.85	-0.0103883	0.00351628
3442.37	-0.0103887	0.00351685
3441.89	-0.0103903	0.00351428
3441.41	-0.0103919	0.00351018
3440.92	-0.0103923	0.00350661
3440.44	-0.0103906	0.00350523
3439.96	-0.0103863	0.00350669
3439.48	-0.0103795	0.00351107
3438.99	-0.0103705	0.00351754
3438.51	-0.0103602	0.00352453
3438.03	-0.0103489	0.00353099
3437.55	-0.0103377	0.00353576
3437.07	-0.0103271	0.00353811
3436.58	-0.0103179	0.00353771
3436.1	-0.0103103	0.0035345
3435.62	-0.0103046	0.003529
3435.14	-0.0103004	0.00352175
3434.66	-0.0102971	0.00351403
3434.17	-0.0102946	0.00350681
3433.69	-0.0102925	0.00350079
3433.21	-0.0102907	0.00349701
3432.73	-0.0102898	0.00349519
3432.24	-0.0102895	0.0034954
3431.76	-0.0102898	0.00349723
3431.28	-0.0102902	0.00349993
3430.8	-0.0102891	0.00350361
3430.32	-0.0102854	0.00350799
3429.84	-0.0102785	0.00351283
3429.35	-0.0102678	0.00351806
3428.87	-0.0102543	0.00352309
3428.39	-0.0102392	0.00352755
3427.91	-0.0102244	0.00353115
3427.42	-0.0102115	0.00353362
3426.94	-0.0102015	0.00353565
3426.46	-0.0101945	0.0035377
3425.98	-0.0101902	0.0035404
3425.49	-0.0101876	0.00354392
3425.01	-0.0101863	0.00354793
3424.53	-0.0101854	0.00355191
3424.05	-0.0101849	0.00355499
3423.57	-0.0101844	0.00355637
3423.09	-0.0101841	0.00355634
3422.6	-0.0101832	0.00355538
3422.12	-0.0101815	0.00355422
3421.64	-0.0101785	0.00355363
3421.16	-0.0101743	0.0035539
3420.67	-0.0101692	0.00355487
3420.19	-0.0101641	0.00355548
3419.71	-0.0101599	0.00355495
3419.23	-0.0101574	0.00355298
3418.75	-0.010157	0.00354915
3418.26	-0.0101582	0.00354438
3417.78	-0.0101604	0.00353929
3417.3	-0.0101623	0.00353482
3416.82	-0.0101626	0.00353154
3416.34	-0.0101605	0.00352968
3415.85	-0.0101554	0.00352911
3415.37	-0.0101475	0.00353
3414.89	-0.0101374	0.00353224
3414.41	-0.0101262	0.00353584
3413.92	-0.0101152	0.00354107
3413.44	-0.0101056	0.00354709
3412.96	-0.0100986	0.00355319
3412.48	-0.0100943	0.00355833
3412	-0.0100926	0.00356129
3411.51	-0.0100928	0.0035616
3411.03	-0.0100935	0.00355946
3410.55	-0.0100933	0.00355573
3410.07	-0.0100911	0.00355172
3409.59	-0.0100866	0.00354865
3409.1	-0.0100795	0.00354736
3408.62	-0.0100706	0.00354828
3408.14	-0.0100606	0.00355109
3407.66	-0.0100504	0.00355496
3407.18	-0.01004	0.00355938
3406.69	-0.0100296	0.00356381
3406.21	-0.0100192	0.00356783
3405.73	-0.0100087	0.00357142
3405.25	-0.00999847	0.00357385
3404.76	-0.00998932	0.0035747
3404.28	-0.00998208	0.00357352
3403.8	-0.00997721	0.00357044
3403.32	-0.009975	0.0035658
3402.84	-0.00997471	0.0035608
3402.35	-0.00997517	0.0035566
3401.87	-0.00997511	0.00355456
3401.39	-0.00997337	0.00355514
3400.91	-0.00996968	0.00355826
3400.43	-0.00996416	0.0035627
3399.94	-0.00995802	0.00356714
3399.46	-0.00995276	0.00357005
3398.98	-0.00994916	0.00357094
3398.5	-0.00994804	0.00356964
3398.01	-0.00994903	0.00356715
3397.53	-0.00995121	0.00356433
3397.05	-0.00995329	0.00356221
3396.57	-0.00995386	0.00356141
3396.09	-0.00995257	0.00356118
3395.6	-0.00994884	0.00356118
3395.12	-0.0099431	0.00356058
3394.64	-0.00993603	0.00355852
3394.16	-0.00992847	0.00355488
3393.68	-0.0099209	0.00354964
3393.19	-0.00991413	0.00354368
3392.71	-0.00990826	0.00353784
3392.23	-0.0099038	0.00353267
3391.75	-0.00990064	0.00352895
3391.26	-0.00989904	0.00352693
3390.78	-0.00989849	0.00352653
3390.3	-0.0098989	0.00352763
3389.82	-0.00989955	0.00352956
3389.34	-0.00989986	0.00353165
3388.85	-0.0098988	0.00353317
3388.37	-0.00989585	0.0035337
3387.89	-0.00989063	0.00353289
3387.41	-0.00988297	0.00353106
3386.93	-0.00987333	0.00352859
3386.44	-0.00986237	0.00352595
3385.96	-0.00985109	0.00352371
3385.48	-0.00984034	0.00352186
3385	-0.00983124	0.00352012
3384.51	-0.00982438	0.00351822
3384.03	-0.00982046	0.00351516
3383.55	-0.00981987	0.00351051
3383.07	-0.00982189	0.00350474
3382.59	-0.00982601	0.00349788
3382.1	-0.00983099	0.00349093
3381.62	-0.00983567	0.00348447
3381.14	-0.00983876	0.00347902
3380.66	-0.00983941	0.00347472
3380.18	-0.00983713	0.00347144
3379.69	-0.00983211	0.00346903
3379.21	-0.00982499	0.00346703
3378.73	-0.00981665	0.00346544
3378.25	-0.00980802	0.00346417
3377.76	-0.00979999	0.00346323
3377.28	-0.00979302	0.00346275
3376.8	-0.00978714	0.00346268
3376.32	-0.00978192	0.00346296
3375.84	-0.009777	0.00346351
3375.35	-0.00977178	0.0034646
3374.87	-0.00976619	0.00346585
3374.39	-0.00976028	0.00346737
3373.91	-0.00975429	0.00346899
3373.43	-0.00974868	0.00347038
3372.94	-0.00974385	0.00347134
3372.46	-0.00974022	0.00347147
3371.98	-0.00973749	0.00347076
3371.5	-0.00973529	0.00346929
3371.01	-0.00973299	0.00346752
3370.53	-0.00972977	0.00346595
3370.05	-0.00972537	0.00346477
3369.57	-0.00971991	0.00346363
3369.09	-0.00971366	0.00346202
3368.61	-0.00970757	0.00345885
3368.12	-0.00970248	0.00345376
3367.64	-0.00969886	0.00344606
3367.16	-0.00969718	0.00343618
3366.68	-0.00969662	0.00342518
3366.19	-0.00969698	0.00341425
3365.71	-0.00969698	0.00340474
3365.23	-0.00969619	0.00339758
3364.75	-0.00969402	0.00339311
3364.26	-0.00969007	0.00339165
3363.78	-0.00968469	0.00339253
3363.3	-0.00967767	0.00339583
3362.82	-0.0096698	0.00340057
3362.34	-0.0096612	0.00340622
3361.86	-0.00965267	0.00341156
3361.37	-0.00964493	0.00341555
3360.89	-0.00963872	0.00341654
3360.41	-0.00963449	0.00341352
3359.93	-0.00963249	0.00340663
3359.44	-0.0096322	0.00339633
3358.96	-0.00963277	0.00338481
3358.48	-0.00963358	0.00337388
3358	-0.00963367	0.0033655
3357.52	-0.00963285	0.00336082
3357.03	-0.00963082	0.00335968
3356.55	-0.00962836	0.00336062
3356.07	-0.00962577	0.00336207
3355.59	-0.00962351	0.0033623
3355.11	-0.00962114	0.0033607
3354.62	-0.0096186	0.00335729
3354.14	-0.00961508	0.00335318
3353.66	-0.00961024	0.00334946
3353.18	-0.00960429	0.00334693
3352.69	-0.00959768	0.00334578
3352.21	-0.00959125	0.00334523
3351.73	-0.00958615	0.00334418
3351.25	-0.00958275	0.0033417
3350.77	-0.00958104	0.00333745
3350.28	-0.00958066	0.00333147
3349.8	-0.00958081	0.00332445
3349.32	-0.0095806	0.00331733
3348.84	-0.00957982	0.0033106
3348.36	-0.00957801	0.00330458
3347.87	-0.00957532	0.00329928
3347.39	-0.00957171	0.00329437
3346.91	-0.00956755	0.00328976
3346.43	-0.0095625	0.00328532
3345.95	-0.0095568	0.00328133
3345.46	-0.00955041	0.0032775
3344.98	-0.00954392	0.00327377
3344.5	-0.0095376	0.00326977
3344.02	-0.00953221	0.00326525
3343.53	-0.00952783	0.0032602
3343.05	-0.00952455	0.00325492
3342.57	-0.00952192	0.00324974
3342.09	-0.00951996	0.00324496
3341.61	-0.00951793	0.00324077
3341.12	-0.00951555	0.00323711
3340.64	-0.0095125	0.00323335
3340.16	-0.0095085	0.00322903
3339.68	-0.00950321	0.00322395
3339.2	-0.00949643	0.00321815
3338.71	-0.0094878	0.00321257
3338.23	-0.0094776	0.00320769
3337.75	-0.0094668	0.00320396
3337.27	-0.00945627	0.00320133
3336.78	-0.00944762	0.00319906
3336.3	-0.00944195	0.0031964
3335.82	-0.00943953	0.00319242
3335.34	-0.00944019	0.00318705
3334.86	-0.00944236	0.00318081
3334.37	-0.00944431	0.00317491
3333.89	-0.00944457	0.0031703
3333.41	-0.00944201	0.00316783
3332.93	-0.00943665	0.00316715
3332.45	-0.00942912	0.00316743
3331.96	-0.00942066	0.00316741
3331.48	-0.00941276	0.00316553
3331	-0.00940635	0.00316131
3330.52	-0.00940177	0.0031548
3330.03	-0.00939938	0.00314657
3329.55	-0.00939827	0.00313808
3329.07	-0.00939799	0.00313009
3328.59	-0.00939828	0.00312326
3328.11	-0.0093984	0.00311781
3327.62	-0.00939819	0.00311307
3327.14	-0.00939764	0.00310829
3326.66	-0.00939686	0.00310286
3326.18	-0.00939545	0.0030967
3325.7	-0.00939411	0.00308968
3325.21	-0.00939289	0.00308196
3324.73	-0.00939195	0.00307415
3324.25	-0.0093911	0.00306689
3323.77	-0.00939017	0.00306023
3323.28	-0.00938818	0.00305469
3322.8	-0.00938521	0.00305011
3322.32	-0.00938066	0.00304596
3321.84	-0.00937503	0.00304197
3321.36	-0.00936866	0.00303742
3320.87	-0.00936217	0.00303238
3320.39	-0.00935603	0.00302657
3319.91	-0.00935016	0.00302077
3319.43	-0.00934418	0.0030156
3318.95	-0.00933762	0.00301201
3318.46	-0.00932958	0.00301071
3317.98	-0.00932053	0.00301149
3317.5	-0.00931052	0.00301412
3317.02	-0.00930068	0.00301732
3316.53	-0.00929213	0.00302008
3316.05	-0.00928576	0.00302106
3315.57	-0.00928234	0.00301982
3315.09	-0.00928163	0.00301594
3314.61	-0.00928307	0.00301001
3314.12	-0.00928608	0.00300223
3313.64	-0.00928942	0.00299372
3313.16	-0.00929256	0.00298475
3312.68	-0.00929462	0.002976
3312.2	-0.00929562	0.00296789
3311.71	-0.00929471	0.00296074
3311.23	-0.00929216	0.00295481
3310.75	-0.00928773	0.00295016
3310.27	-0.00928186	0.00294694
3309.78	-0.0092749	0.00294498
3309.3	-0.00926755	0.00294367
3308.82	-0.00926009	0.00294307
3308.34	-0.00925261	0.00294282
3307.86	-0.00924476	0.00294245
3307.38	-0.00923659	0.00294188
3306.89	-0.00922775	0.00294054
3306.41	-0.00921872	0.00293791
3305.93	-0.00921006	0.00293336
3305.45	-0.00920291	0.00292653
3304.96	-0.00919837	0.00291742
3304.48	-0.00919669	0.00290669
3304	-0.00919787	0.00289536
3303.52	-0.00920074	0.00288494
3303.04	-0.00920411	0.0028763
3302.55	-0.0092063	0.00287027
3302.07	-0.00920657	0.00286636
3301.59	-0.00920455	0.00286397
3301.11	-0.00920032	0.0028622
3300.62	-0.00919457	0.00286017
3300.14	-0.00918793	0.00285764
3299.66	-0.0091807	0.00285462
3299.18	-0.00917266	0.00285179
3298.7	-0.00916385	0.00284936
3298.21	-0.00915393	0.00284782
3297.73	-0.00914268	0.00284724
3297.25	-0.00913085	0.00284696
3296.77	-0.0091192	0.00284645
3296.29	-0.00910881	0.00284541
3295.8	-0.00910067	0.00284325
3295.32	-0.00909552	0.00284017
3294.84	-0.00909371	0.00283556
3294.36	-0.0090951	0.00282946
3293.88	-0.00909873	0.00282208
3293.39	-0.00910371	0.00281334
3292.91	-0.00910862	0.00280364
3292.43	-0.00911184	0.00279385
3291.95	-0.00911273	0.00278485
3291.47	-0.00911058	0.00277757
3290.98	-0.00910574	0.00277237
3290.5	-0.00909896	0.00276938
3290.02	-0.00909175	0.00276761
3289.54	-0.00908495	0.00276657
3289.05	-0.00907963	0.00276487
3288.57	-0.00907613	0.00276211
3288.09	-0.00907368	0.00275836
3287.61	-0.00907186	0.00275372
3287.13	-0.00906994	0.00274891
3286.64	-0.00906746	0.0027446
3286.16	-0.00906396	0.00274131
3285.68	-0.00906006	0.00273876
3285.2	-0.00905593	0.0027369
3284.72	-0.0090516	0.00273544
3284.23	-0.00904724	0.00273417
3283.75	-0.00904249	0.00273278
3283.27	-0.00903711	0.00273125
3282.79	-0.00903092	0.00272948
3282.3	-0.00902443	0.00272702
3281.82	-0.00901808	0.00272369
3281.34	-0.00901265	0.00271908
3280.86	-0.00900844	0.00271331
3280.38	-0.00900614	0.00270642
3279.89	-0.00900489	0.00269871
3279.41	-0.00900376	0.00269073
3278.93	-0.00900231	0.00268246
3278.45	-0.0089996	0.00267425
3277.97	-0.00899535	0.00266585
3277.48	-0.00898971	0.00265744
3277	-0.00898342	0.00264903
3276.52	-0.0089774	0.00264102
3276.04	-0.00897224	0.0026337
3275.55	-0.00896883	0.00262733
3275.07	-0.00896737	0.00262197
3274.59	-0.00896749	0.00261753
3274.11	-0.00896874	0.00261365
3273.63	-0.00897004	0.00260994
3273.14	-0.00897032	0.0026064
3272.66	-0.00896912	0.00260285
3272.18	-0.00896586	0.0025997
3271.7	-0.00896071	0.00259725
3271.22	-0.00895409	0.00259571
3270.73	-0.00894724	0.00259491
3270.25	-0.00894088	0.00259446
3269.77	-0.00893565	0.00259392
3269.29	-0.00893236	0.00259232
3268.8	-0.00893081	0.0025893
3268.32	-0.00893065	0.0025846
3267.84	-0.00893137	0.00257842
3267.36	-0.00893241	0.00257084
3266.88	-0.00893319	0.00256271
3266.39	-0.00893312	0.0025545
3265.91	-0.00893216	0.0025465
3265.43	-0.00893006	0.00253945
3264.95	-0.00892694	0.00253319
3264.47	-0.0089226	0.00252819
3263.98	-0.00891735	0.00252404
3263.5	-0.00891116	0.00252078
3263.02	-0.00890469	0.00251792
3262.54	-0.0088979	0.00251523
3262.05	-0.00889151	0.00251253
3261.57	-0.00888554	0.00250921
3261.09	-0.00888049	0.00250534
3260.61	-0.00887645	0.0025008
3260.13	-0.00887321	0.0024955
3259.64	-0.00887083	0.00248974
3259.16	-0.008869	0.00248345
3258.68	-0.00886707	0.0024775
3258.2	-0.00886449	0.00247207
3257.72	-0.00886069	0.0024678
3257.23	-0.00885504	0.00246449
3256.75	-0.00884745	0.00246224
3256.27	-0.00883858	0.00246008
3255.79	-0.00882919	0.00245749
3255.3	-0.00882016	0.00245332
3254.82	-0.00881258	0.00244769
3254.34	-0.00880731	0.00244024
3253.86	-0.00880441	0.00243151
3253.38	-0.00880369	0.00242228
3252.89	-0.00880416	0.00241368
3252.41	-0.00880516	0.00240593
3251.93	-0.00880566	0.00239938
3251.45	-0.00880537	0.00239362
3250.97	-0.00880406	0.00238846
3250.48	-0.0088016	0.00238367
3250	-0.00879827	0.00237907
3249.52	-0.0087937	0.00237553
3249.04	-0.00878805	0.00237317
3248.55	-0.00878122	0.00237244
3248.07	-0.00877336	0.00237316
3247.59	-0.00876515	0.0023746
3247.11	-0.00875711	0.00237611
3246.63	-0.00875032	0.00237646
3246.14	-0.00874553	0.00237507
3245.66	-0.00874305	0.00237159
3245.18	-0.00874274	0.00236633
3244.7	-0.00874392	0.00235985
3244.22	-0.00874536	0.00235304
3243.73	-0.00874588	0.00234729
3243.25	-0.00874459	0.00234308
3242.77	-0.00874099	0.00234103
3242.29	-0.0087354	0.00234142
3241.81	-0.00872845	0.00234428
3241.32	-0.00872112	0.00234873
3240.84	-0.00871432	0.00235371
3240.36	-0.00870906	0.00235754
3239.88	-0.00870561	0.00235892
3239.39	-0.0087037	0.00235667
3238.91	-0.00870297	0.00235046
3238.43	-0.00870236	0.00234074
3237.95	-0.00870116	0.00232928
3237.47	-0.00869874	0.00231755
3236.99	-0.00869488	0.00230776
3236.5	-0.00868931	0.00230099
3236.02	-0.00868253	0.00229791
3235.54	-0.00867496	0.00229791
3235.06	-0.0086667	0.00230021
3234.57	-0.00865881	0.00230322
3234.09	-0.00865175	0.00230576
3233.61	-0.00864547	0.0023074
3233.13	-0.00864068	0.00230763
3232.65	-0.00863725	0.00230663
3232.16	-0.00863503	0.00230471
3231.68	-0.00863322	0.00230219
3231.2	-0.00863117	0.00229912
3230.72	-0.00862804	0.00229567
3230.24	-0.00862346	0.00229167
3229.75	-0.00861713	0.00228707
3229.27	-0.00860984	0.00228197
3228.79	-0.00860242	0.00227628
3228.31	-0.00859606	0.00227023
3227.82	-0.0085916	0.00226408
3227.34	-0.00858938	0.00225833
3226.86	-0.00858917	0.00225311
3226.38	-0.00859018	0.00224885
3225.9	-0.00859126	0.00224574
3225.41	-0.0085912	0.00224386
3224.93	-0.00858936	0.00224253
3224.45	-0.00858555	0.00224137
3223.97	-0.00857993	0.00223945
3223.49	-0.00857299	0.00223683
3223	-0.00856529	0.00223349
3222.52	-0.00855723	0.00223005
3222.04	-0.0085489	0.00222724
3221.56	-0.00854075	0.00222561
3221.07	-0.00853266	0.0022258
3220.59	-0.00852465	0.00222784
3220.11	-0.00851651	0.00223147
3219.63	-0.00850821	0.00223586
3219.15	-0.00849984	0.00224008
3218.66	-0.0084912	0.00224367
3218.18	-0.00848234	0.00224615
3217.7	-0.00847353	0.0022472
3217.22	-0.00846516	0.00224696
3216.74	-0.00845777	0.0022453
3216.25	-0.0084516	0.00224269
3215.77	-0.00844685	0.00223925
3215.29	-0.00844328	0.00223502
3214.81	-0.00844043	0.00223039
3214.32	-0.00843752	0.00222577
3213.84	-0.00843435	0.00222121
3213.36	-0.00843036	0.00221701
3212.88	-0.00842571	0.00221324
3212.4	-0.00842036	0.00220997
3211.91	-0.00841521	0.00220674
3211.43	-0.00841009	0.00220406
3210.95	-0.00840527	0.00220169
3210.47	-0.00840061	0.0022001
3209.99	-0.00839587	0.00219961
3209.5	-0.0083906	0.00220067
3209.02	-0.00838475	0.00220351
3208.54	-0.00837818	0.00220793
3208.06	-0.00837118	0.00221361
3207.57	-0.00836419	0.00221985
3207.09	-0.00835772	0.00222569
3206.61	-0.00835195	0.00223022
3206.13	-0.00834719	0.00223259
3205.65	-0.00834287	0.00223289
3205.16	-0.00833887	0.00223077
3204.68	-0.00833448	0.0022272
3204.2	-0.00832913	0.002223
3203.72	-0.00832251	0.00221902
3203.24	-0.00831466	0.00221575
3202.75	-0.00830579	0.00221336
3202.27	-0.0082967	0.00221157
3201.79	-0.00828793	0.00220995
3201.31	-0.00827993	0.00220816
3200.82	-0.0082732	0.00220634
3200.34	-0.00826793	0.00220429
3199.86	-0.00826351	0.00220293
3199.38	-0.00826018	0.0022029
3198.9	-0.00825712	0.00220465
3198.41	-0.00825432	0.00220746
3197.93	-0.00825133	0.00221126
3197.45	-0.00824828	0.00221453
3196.97	-0.00824484	0.00221654
3196.49	-0.00824076	0.00221651
3196	-0.00823626	0.00221389
3195.52	-0.00823146	0.0022089
3195.04	-0.00822639	0.00220235
3194.56	-0.00822152	0.00219472
3194.07	-0.00821737	0.00218659
3193.59	-0.00821434	0.0021784
3193.11	-0.0082123	0.00217073
3192.63	-0.00821118	0.00216377
3192.15	-0.00821033	0.00215759
3191.66	-0.00820922	0.00215251
3191.18	-0.00820705	0.00214858
3190.7	-0.00820374	0.00214567
3190.22	-0.00819924	0.00214365
3189.74	-0.00819354	0.00214236
3189.25	-0.00818665	0.00214186
3188.77	-0.00817921	0.00214189
3188.29	-0.00817147	0.00214255
3187.81	-0.00816364	0.00214386
3187.33	-0.00815646	0.00214551
3186.84	-0.00815018	0.00214682
3186.36	-0.0081456	0.00214709
3185.88	-0.00814264	0.00214603
3185.4	-0.00814101	0.00214342
3184.91	-0.00814018	0.00213959
3184.43	-0.00813878	0.00213576
3183.95	-0.00813604	0.00213276
3183.47	-0.0081308	0.00213194
3182.99	-0.00812346	0.00213286
3182.5	-0.00811421	0.00213567
3182.02	-0.00810454	0.00213887
3181.54	-0.00809566	0.00214151
3181.06	-0.00808885	0.00214224
3180.58	-0.00808464	0.00214095
3180.09	-0.00808336	0.00213752
3179.61	-0.00808389	0.00213299
3179.13	-0.00808548	0.00212801
3178.65	-0.00808708	0.00212355
3178.16	-0.00808753	0.00211995
3177.68	-0.00808634	0.00211733
3177.2	-0.00808338	0.00211538
3176.72	-0.00807893	0.00211399
3176.24	-0.00807353	0.00211283
3175.76	-0.00806796	0.0021117
3175.27	-0.00806288	0.00211024
3174.79	-0.00805853	0.00210882
3174.31	-0.0080551	0.0021069
3173.83	-0.00805178	0.00210485
3173.34	-0.00804769	0.002103
3172.86	-0.00804186	0.00210158
3172.38	-0.00803383	0.00210111
3171.9	-0.00802326	0.00210197
3171.42	-0.00801081	0.00210388
3170.93	-0.00799724	0.00210659
3170.45	-0.00798426	0.00210919
3169.97	-0.00797283	0.00211088
3169.49	-0.00796373	0.00211128
3169.01	-0.00795711	0.00211009
3168.52	-0.0079529	0.00210748
3168.04	-0.00795023	0.00210414
3167.56	-0.0079485	0.00210081
3167.08	-0.00794703	0.00209786
3166.59	-0.00794577	0.00209529
3166.11	-0.00794405	0.00209357
3165.63	-0.00794249	0.00209165
3165.15	-0.00794099	0.00208977
3164.67	-0.00793979	0.00208759
3164.18	-0.00793902	0.00208491
3163.7	-0.00793904	0.00208178
3163.22	-0.00793962	0.00207821
3162.74	-0.0079405	0.00207468
3162.26	-0.00794101	0.00207108
3161.77	-0.00794051	0.00206787
3161.29	-0.00793796	0.00206566
3160.81	-0.00793315	0.00206454
3160.33	-0.00792609	0.00206457
3159.84	-0.00791756	0.00206546
3159.36	-0.00790837	0.00206684
3158.88	-0.00789971	0.00206787
3158.4	-0.00789188	0.00206809
3157.92	-0.00788553	0.00206713
3157.43	-0.00788013	0.00206528
3156.95	-0.00787529	0.00206297
3156.47	-0.00787036	0.00206082
3155.99	-0.00786539	0.0020597
3155.51	-0.00786032	0.0020596
3155.02	-0.00785549	0.00206062
3154.54	-0.00785148	0.00206231
3154.06	-0.0078482	0.0020643
3153.58	-0.00784568	0.00206582
3153.09	-0.00784339	0.00206645
3152.61	-0.00784096	0.00206556
3152.13	-0.00783841	0.00206315
3151.65	-0.00783546	0.00205932
3151.17	-0.00783258	0.00205433
3150.68	-0.00782944	0.0020491
3150.2	-0.0078261	0.00204474
3149.72	-0.0078222	0.00204216
3149.24	-0.00781764	0.0020418
3148.76	-0.00781243	0.00204322
3148.27	-0.00780683	0.002046
3147.79	-0.00780158	0.00204858
3147.31	-0.00779739	0.00204954
3146.83	-0.00779439	0.00204816
3146.34	-0.0077925	0.00204456
3145.86	-0.00779068	0.00203977
3145.38	-0.0077882	0.00203525
3144.9	-0.00778404	0.00203211
3144.42	-0.00777815	0.00203085
3143.93	-0.00777071	0.00203148
3143.45	-0.00776251	0.00203273
3142.97	-0.00775426	0.00203372
3142.49	-0.00774643	0.00203322
3142.01	-0.0077388	0.0020314
3141.52	-0.00773061	0.00202902
3141.04	-0.00772167	0.002027
3140.56	-0.0077118	0.00202607
3140.08	-0.0077019	0.0020264
3139.6	-0.00769301	0.00202749
3139.11	-0.0076864	0.00202858
3138.63	-0.00768282	0.00202862
3138.15	-0.007682	0.00202734
3137.67	-0.0076829	0.0020253
3137.18	-0.0076836	0.00202319
3136.7	-0.00768256	0.00202194
3136.22	-0.00767886	0.00202204
3135.74	-0.00767249	0.00202314
3135.26	-0.00766402	0.00202469
3134.77	-0.00765495	0.00202551
3134.29	-0.00764618	0.00202515
3133.81	-0.00763827	0.00202333
3133.33	-0.00763095	0.00202065
3132.85	-0.00762426	0.00201777
3132.36	-0.00761751	0.00201553
3131.88	-0.00761057	0.00201423
3131.4	-0.00760322	0.00201417
3130.92	-0.00759618	0.00201443
3130.43	-0.00758992	0.00201456
3129.95	-0.00758429	0.00201417
3129.47	-0.00757952	0.00201305
3128.99	-0.0075753	0.0020111
3128.51	-0.00757116	0.00200886
3128.02	-0.00756724	0.00200631
3127.54	-0.00756304	0.00200383
3127.06	-0.00755847	0.00200155
3126.58	-0.00755401	0.0019997
3126.1	-0.00754958	0.00199848
3125.61	-0.00754519	0.00199808
3125.13	-0.00754116	0.00199855
3124.65	-0.0075376	0.00199964
3124.17	-0.0075347	0.00200116
3123.68	-0.00753222	0.00200288
3123.2	-0.00753034	0.0020047
3122.72	-0.00752823	0.00200659
3122.24	-0.00752579	0.00200861
3121.76	-0.00752265	0.00201089
3121.28	-0.00751912	0.00201314
3120.79	-0.00751536	0.00201477
3120.31	-0.00751213	0.00201484
3119.83	-0.00750936	0.00201306
3119.35	-0.00750741	0.00200903
3118.86	-0.00750512	0.00200374
3118.38	-0.00750168	0.00199859
3117.9	-0.0074958	0.00199526
3117.42	-0.00748683	0.00199506
3116.94	-0.00747504	0.00199853
3116.45	-0.0074616	0.00200478
3115.97	-0.00744801	0.00201238
3115.49	-0.00743656	0.00201916
3115.01	-0.00742845	0.00202336
3114.53	-0.00742445	0.00202411
3114.04	-0.00742421	0.00202127
3113.56	-0.00742681	0.00201572
3113.08	-0.00743055	0.00200928
3112.6	-0.0074338	0.00200303
3112.11	-0.00743533	0.00199834
3111.63	-0.00743433	0.00199583
3111.15	-0.00743049	0.00199534
3110.67	-0.00742388	0.00199673
3110.19	-0.00741441	0.00199975
3109.7	-0.00740283	0.00200365
3109.22	-0.00738981	0.00200781
3108.74	-0.00737613	0.00201161
3108.26	-0.00736288	0.00201426
3107.78	-0.00735098	0.00201498
3107.29	-0.00734122	0.00201366
3106.81	-0.00733417	0.00201031
3106.33	-0.00732995	0.00200552
3105.85	-0.0073286	0.00199987
3105.36	-0.00732949	0.00199448
3104.88	-0.00733184	0.00198983
3104.4	-0.00733449	0.00198669
3103.92	-0.00733622	0.00198514
3103.44	-0.00733577	0.00198544
3102.95	-0.00733262	0.00198736
3102.47	-0.00732608	0.00199093
3101.99	-0.00731704	0.0019955
3101.51	-0.00730651	0.00200069
3101.03	-0.00729611	0.00200502
3100.54	-0.0072866	0.0020084
3100.06	-0.00727932	0.00200969
3099.58	-0.00727413	0.00200883
3099.1	-0.00727037	0.002006
3098.61	-0.00726748	0.002002
3098.13	-0.0072643	0.0019979
3097.65	-0.00726046	0.00199417
3097.17	-0.007256	0.00199166
3096.69	-0.00725098	0.00199007
3096.2	-0.00724594	0.00198908
3095.72	-0.00724096	0.00198835
3095.24	-0.00723638	0.001987
3094.76	-0.00723177	0.00198512
3094.28	-0.00722745	0.00198251
3093.79	-0.00722339	0.00197957
3093.31	-0.00721979	0.00197676
3092.83	-0.00721729	0.00197442
3092.35	-0.00721593	0.00197277
3091.86	-0.0072156	0.00197205
3091.38	-0.007216	0.00197209
3090.9	-0.00721607	0.00197292
3090.42	-0.00721549	0.00197445
3089.94	-0.00721352	0.00197634
3089.45	-0.0072103	0.00197843
3088.97	-0.00720584	0.00198035
3088.49	-0.00720048	0.00198198
3088.01	-0.00719457	0.0019828
3087.53	-0.00718832	0.00198247
3087.04	-0.00718179	0.00198102
3086.56	-0.00717495	0.00197827
3086.08	-0.00716841	0.00197371
3085.6	-0.00716229	0.00196779
3085.11	-0.0071565	0.00196097
3084.63	-0.00715094	0.0019544
3084.15	-0.00714526	0.00194904
3083.67	-0.00713895	0.00194574
3083.19	-0.00713152	0.0019455
3082.7	-0.00712312	0.00194832
3082.22	-0.00711455	0.00195325
3081.74	-0.00710651	0.00195904
3081.26	-0.00710032	0.00196426
3080.78	-0.0070964	0.00196761
3080.29	-0.00709482	0.00196864
3079.81	-0.00709484	0.001967
3079.33	-0.00709537	0.0019634
3078.85	-0.0070953	0.00195861
3078.37	-0.00709381	0.00195365
3077.88	-0.00709088	0.0019487
3077.4	-0.00708664	0.0019445
3076.92	-0.00708206	0.00194056
3076.44	-0.00707686	0.00193742
3075.95	-0.00707146	0.00193538
3075.47	-0.00706533	0.00193432
3074.99	-0.00705846	0.00193472
3074.51	-0.00705089	0.00193611
3074.03	-0.00704329	0.00193797
3073.54	-0.00703626	0.00194002
3073.06	-0.00703071	0.00194125
3072.58	-0.00702662	0.00194165
3072.1	-0.00702365	0.00194112
3071.62	-0.00702087	0.00193996
3071.13	-0.00701695	0.00193907
3070.65	-0.00701147	0.00193891
3070.17	-0.00700432	0.0019395
3069.69	-0.00699594	0.00194103
3069.2	-0.0069874	0.00194288
3068.72	-0.00697959	0.0019449
3068.24	-0.00697316	0.00194672
3067.76	-0.00696805	0.00194812
3067.28	-0.00696377	0.00194911
3066.79	-0.00696008	0.00194948
3066.31	-0.00695646	0.00194952
3065.83	-0.00695311	0.00194903
3065.35	-0.00695035	0.00194801
3064.87	-0.00694838	0.00194649
3064.38	-0.00694766	0.00194421
3063.9	-0.00694794	0.0019413
3063.42	-0.00694828	0.001938
3062.94	-0.0069481	0.00193404
3062.45	-0.00694682	0.00192951
3061.97	-0.00694433	0.00192495
3061.49	-0.00694015	0.00192085
3061.01	-0.00693482	0.00191787
3060.53	-0.00692821	0.00191675
3060.05	-0.00692058	0.00191771
3059.56	-0.00691264	0.00192042
3059.08	-0.0069041	0.00192396
3058.6	-0.00689615	0.00192691
3058.12	-0.00688922	0.00192847
3057.63	-0.00688387	0.00192751
3057.15	-0.00688042	0.00192438
3056.67	-0.00687863	0.00191975
3056.19	-0.00687798	0.00191486
3055.71	-0.00687758	0.00191087
3055.22	-0.00687635	0.00190869
3054.74	-0.00687411	0.00190807
3054.26	-0.00687062	0.001909
3053.78	-0.00686605	0.00191039
3053.3	-0.00686105	0.00191162
3052.81	-0.00685588	0.00191208
3052.33	-0.00685045	0.00191189
3051.85	-0.00684495	0.00191073
3051.37	-0.00683916	0.00190905
3050.89	-0.006833	0.0019067
3050.4	-0.00682675	0.00190365
3049.92	-0.00682069	0.00190025
3049.44	-0.0068151	0.00189664
3048.96	-0.00681022	0.00189357
3048.47	-0.00680623	0.00189153
3047.99	-0.00680291	0.00189107
3047.51	-0.00680008	0.00189201
3047.03	-0.00679726	0.0018936
3046.55	-0.00679477	0.00189507
3046.06	-0.00679272	0.00189514
3045.58	-0.00679125	0.00189346
3045.1	-0.00679045	0.00188999
3044.62	-0.00678993	0.00188576
3044.14	-0.00678933	0.00188136
3043.65	-0.00678756	0.00187845
3043.17	-0.0067843	0.00187726
3042.69	-0.0067786	0.00187789
3042.21	-0.00677036	0.00187995
3041.72	-0.00676	0.00188256
3041.24	-0.00674788	0.00188495
3040.76	-0.00673524	0.00188678
3040.28	-0.00672355	0.00188731
3039.8	-0.00671349	0.00188682
3039.31	-0.0067063	0.00188496
3038.83	-0.00670205	0.00188249
3038.35	-0.0067005	0.00187918
3037.87	-0.0067007	0.00187608
3037.39	-0.00670147	0.00187367
3036.9	-0.00670117	0.00187302
[truncated: 4,640 more rows]

## Sheet: Fig 2e
Wavelength (nm)	IAPP fibrils	N21Q fibrils
260	-29.0978	3.0852
259.5	-16.9733	1.81569
259	-12.92	2.33373
258.5	-19.0978	3.31084
258	-26.9733	2.24836
257.5	-12.92	-0.23124
257	-2.93332	0.662001
256.5	4.02933	0.514578
256	14.5462	-1.62075
255.5	29.0502	-0.85898
255	38.2498	2.4408
254.5	41.8396	1.74262
254	55.7267	-0.18071
253.5	57.6271	-3.55093
253	63.0973	-7.57448
252.5	73.7604	-16.0418
252	78.896	-24.908
251.5	80.6356	-31.5969
251	81.2738	-35.6671
250.5	71.8044	-42.1675
250	73.2338	-47.4773
249.5	66.6209	-51.4889
249	63.3542	-59.1955
248.5	60.668	-67.9973
248	42.7422	-75.5329
247.5	36.6089	-80.372
247	30.9458	-84.16
246.5	27.9987	-87.7444
246	20.5844	-91.3102
245.5	10.8907	-94.8527
245	12.4173	-101.352
244.5	0.286222	-111.243
244	-11.2089	-120.405
243.5	-23.9156	-131.371
243	-46.5244	-144.292
242.5	-76.1156	-159.083
242	-85.2356	-175.89
241.5	-110.551	-196.013
241	-126.355	-221.719
240.5	-151.529	-250.229
240	-186.845	-276.417
239.5	-212.854	-306.007
239	-252.376	-335.973
238.5	-291.672	-364.702
238	-322.054	-396.342
237.5	-353.738	-434.343
237	-397.946	-470.503
236.5	-438.88	-509.355
236	-485.306	-548.946
235.5	-523.334	-590.584
235	-585	-634.487
234.5	-646.68	-679.008
234	-706.258	-727.282
233.5	-771.68	-779.683
233	-831.484	-828.829
232.5	-892.55	-879.943
232	-948.344	-935.409
231.5	-1016.35	-988.368
231	-1075.97	-1040.35
230.5	-1134.4	-1096.96
230	-1184.55	-1151.86
229.5	-1254.57	-1206.64
229	-1312.37	-1264.03
228.5	-1370.21	-1318.45
228	-1424.95	-1371.76
227.5	-1472.31	-1422.73
227	-1524.69	-1477.8
226.5	-1566.93	-1531.37
226	-1612.6	-1587.36
225.5	-1659.34	-1643.94
225	-1709.41	-1701.73
224.5	-1739.75	-1753.08
224	-1769.76	-1799.26
223.5	-1813.1	-1840.01
223	-1849.8	-1874.44
222.5	-1860.93	-1901.54
222	-1865.76	-1925.43
221.5	-1870.99	-1948.09
221	-1869.36	-1966.59
220.5	-1865.58	-1973.6
220	-1872.58	-1973.73
219.5	-1863.79	-1962.59
219	-1834.93	-1940.68
218.5	-1815.53	-1913.14
218	-1788.18	-1884.92
217.5	-1750.29	-1851.72
217	-1686.87	-1813.36
216.5	-1647.06	-1768.3
216	-1592.33	-1714.58
215.5	-1516.25	-1651.98
215	-1440.04	-1583.7
214.5	-1357.75	-1509.85
214	-1248.13	-1432.89
213.5	-1152.43	-1353.12
213	-1028.43	-1264.35
212.5	-907.096	-1167.06
212	-787.248	-1060.15
211.5	-662.87	-939.491
211	-511.04	-814.65
210.5	-354.768	-691.926
210	-198.498	-562.327
209.5	-39.7466	-429.46
209	131.065	-297.65
208.5	288.417	-148.993
208	450.647	6.31159
207.5	615.244	157.526
207	780.95	308.066
206.5	948.558	443.901
206	1133.23	563.547
205.5	1293.12	675.459
205	1463.08	769.604
204.5	1622.68	860.019
204	1780.44	950.148
203.5	1945.11	1032.21
203	2089.22	1103.53
202.5	2230.18	1187.63
202	2371.56	1246.4
201.5	2479.98	1304.11
201	2609.87	1365.93
200.5	2715.49	1421.77
200	2817.63	1470.34
199.5	2900.66	1527.16
199	2979.7	1569.48
198.5	3048.81	1601.58
198	3073.94	1623.59
197.5	3112.54	1631.83
197	3138.96	1619
196.5	3162.01	1596.4
196	3115.11	1536.83
195.5	3130.48	1465.07
195	3066.34	1374.01
194.5	2961.25	1273.86
194	2848.82	1171.84
193.5	2718.03	1082.6
193	2608.82	996.476
192.5	2482.98	920.348
192	2346.99	856.38
191.5	2230.14	821.192
191	2093.96	791.365
190.5	1959.69	768.963
190	1826.02	743.216
	1687.09
	1561.18
	1426.49

## Sheet: Fig 2f
Wavelength (nm)	Vehicle	IAPP fibrils	N21Q fibrils
450	658.022	16941.7	3495.22
451	704.025	20357.4	4010.61
452	744.028	24763.2	4725.23
453	656.021	29637.7	5374.89
454	842.035	35346.7	6052.66
455	860.037	41876.9	7055.98
456	762.029	49919.4	7876.2
457	740.027	58308.7	8941.99
458	890.04	67378.9	10293.6
459	834.035	77845.9	11499.2
460	842.035	88559.6	12786.3
461	846.036	99825.9	13988.5
462	856.037	112759	15310.4
463	916.042	124841	16883.5
464	962.046	136673	18552.4
465	1020.05	148470	19671.7
466	1008.05	160164	21048.2
467	1096.06	170099	22378
468	1080.06	180185	24077.9
469	1138.07	189599	25163.2
470	1134.06	196355	26652.9
471	1252.08	203585	27530.7
472	1092.06	210321	28795.8
473	1228.08	213787	29501.9
474	1260.08	218863	30335.8
475	1268.08	220050	30502.9
476	1208.07	222192	31110.6
477	1062.06	221876	31552.3
478	1216.07	222805	31706.3
479	1194.07	222756	32012.3
480	1242.08	221707	32086.7
481	1202.07	220248	32693.7
482	1214.07	217292	32020.3
483	1256.08	214538	31627.8
484	1246.08	211295	31656
485	1194.07	207374	31560.4
486	1346.09	203414	31483.9
487	1204.07	199654	30794.6
488	1210.07	193758	30538.1
489	1244.08	189842	30100.4
490	1270.08	185990	29882.1
491	1236.08	181570	29035.1
492	1218.07	176604	28408.6
493	1254.08	172033	28441.7
494	1172.07	167072	27402
495	1162.07	163784	27479.4
496	1146.07	159254	26568.5
497	1192.07	153697	25956.3
498	1218.07	150151	25413.5
499	1178.07	146201	25133.1
500	1158.07	142670	24451.7
501	1138.07	139127	23439.9
502	1124.06	135253	23605.6
503	1076.06	131632	22768.8
504	1164.07	127540	22228.3
505	1080.06	124480	21714.1
506	1096.06	119874	21341.5
507	1082.06	116499	20636.5
508	1098.06	113235	20241.9
509	1106.06	109336	19839.3
510	1078.06	105963	19122.5
511	1032.05	102923	18880.6
512	1058.06	99478.1	18085.7
513	1124.06	96148.6	17363.1
514	1076.06	92389.4	16955.7
515	1002.05	89497.2	16659.7
516	1042.05	86744.1	15890.2
517	1014.05	83408.9	15559.2
518	1026.05	80277	15156
519	1006.05	77623.4	14639.4
520	962.046	74572.4	14186.1
521	1000.05	71718.9	13975.5
522	1060.06	69324.4	13241.5
523	994.049	67160.1	12886.6
524	968.047	64521.5	12616.9
525	992.049	61694.1	12009.4
526	926.043	59900.4	11607.5
527	890.04	57356.8	11292.8
528	896.04	55498.9	10913.9
529	910.041	52542.1	10668.4
530	858.037	51002.2	10166.3
531	830.034	49267.9	10055.1
532	798.032	47078.9	9455.93
533	812.033	45192.6	9288.62
534	834.035	43255.6	9059.2
535	764.029	41699.4	8661.5
536	756.029	40051	8305.9
537	792.031	38588.5	8079.52
538	786.031	36902.8	7699.93
539	798.032	35660.9	7505.63
540	772.03	34570.2	7334.38
541	718.026	33116.4	7125.07
542	694.024	31888.5	6795.61
543	778.03	30190	6470.19
544	696.024	29094.5	6365.05
545	784.031	28519.2	6202.85
546	682.023	26723.3	5911.49
547	678.023	25740.2	5655.19
548	716.026	24635.6	5592.12
549	740.027	23528.3	5196.7
550	668.022	22639.2	5125.62

## Sheet: Fig 2g
Wavelength (nm)	Vehicle	IAPP fibrils	N21Q fibrils
385	666.022	345.607	512.612
386	656.021	320.006	503.812
387	710.025	392.01	550.014
388	742.028	332.807	580.815
389	690.024	395.21	519.212
390	686.024	334.407	545.614
391	736.027	371.209	605.017
392	722.026	377.609	609.417
393	716.026	390.409	539.013
394	736.027	400.01	499.411
395	702.025	404.81	567.615
396	644.021	364.808	609.417
397	632.02	395.21	616.017
398	742.028	363.208	611.617
399	660.022	372.809	644.619
400	706.025	467.214	697.422
401	728.027	438.412	785.428
402	780.03	472.014	745.825
403	748.028	494.415	822.831
404	736.027	460.813	833.832
405	686.024	552.019	891.036
406	750.028	588.822	976.843
407	716.026	569.62	1047.25
408	668.022	544.019	1001.05
409	722.026	630.425	1051.65
410	626.02	654.427	1119.86
411	744.028	678.429	1320.08
412	730.027	777.638	1403.69
413	692.024	900.85	1557.71
414	630.02	945.656	1782.14
415	678.023	1033.67	1984.58
416	712.025	1118.48	2248.63
417	698.024	1313.71	2481.88
418	688.024	1492.94	2789.95
419	706.025	1699.38	3203.67
420	738.027	1891.42	3628.4
421	706.025	2072.27	3896.89
422	688.024	2270.72	4438.3
423	712.025	2552.41	5133.8
424	770.03	2826.1	5690.67
425	716.026	3231.05	6023.05
426	696.024	3435.94	6892.56
427	732.027	3900.15	7856.81
428	666.022	4370.79	8658.21
429	738.027	4732.6	9228.47
430	690.024	5222.5	10175.3
431	690.024	5722.05	11168.5
432	790.031	6008.66	12551.6
433	814.033	6521.06	13340.1
434	816.033	7232.07	14569.2
435	812.033	8064.86	15946.1
436	780.03	8526.14	17091.9
437	822.034	9013.07	18746.8
438	764.029	9918.14	19764.9
439	872.038	10493.3	21552.5
440	862.037	10852.2	23102.2
441	812.033	11715.8	24822
442	826.034	12493	25935.5
443	872.038	13233.3	28026.3
444	866.038	13848.8	29473.2
445	876.038	14898.7	31644.1
446	936.044	15459.7	33184.2
447	880.039	16394.4	35225.5
448	998.05	17080.6	36808.1
449	1004.05	18129.3	39026.8
450	918.042	18613.6	40749
451	988.049	19221.5	42827.1
452	1124.06	20491.8	43838.6
453	1058.06	20600.9	46527.1
454	1046.06	21626	47715.8
455	1138.07	22478	50400.7
456	1196.07	23304.3	51757.8
457	1236.08	23803.4	52980.2
458	1228.08	24894.7	55529.3
459	1242.08	25304	57077.2
460	1318.09	26125.8	58618.7
461	1388.1	26581.7	59808.7
462	1410.1	27914.2	61795.2
463	1344.09	27988.1	63702.5
464	1448.11	28648	64083.1
465	1468.11	28887.3	65862.4
466	1454.11	29444.5	66672.4
467	1530.12	30599.2	67635.3
468	1594.13	30888.3	68828.5
469	1718.15	31243.3	69645.4
470	1756.15	31985.5	70582
471	1736.15	31815.2	70976.1
472	1900.18	32853	71538.5
473	1822.17	32534.9	72530.6
474	1814.16	33261.1	73296.9
475	1980.2	33826.6	74069.8
476	1988.2	33743.1	75048.8
477	1918.18	34427.6	74814.1
478	2002.2	34221.9	75469.7
479	2162.23	34593.1	76116.6
480	2160.23	34761.8	76158.6
481	2250.25	34496.7	76922.9
482	2288.26	34912.9	76521.9
483	2330.27	34914.5	76455.5
484	2394.29	35153.9	76590.6
485	2438.3	35425.5	77481.2
486	2466.3	34925.7	76967.2
487	2398.29	35398.2	77177.7
488	2636.35	35039.8	77166.6
489	2518.32	34797.2	76595.1
490	2696.36	34480.6	75928.2
491	2658.35	34647.7	76152
492	2760.38	34536.8	75675.7
493	2792.39	34186.5	74597
494	2720.37	33601.7	74729.9
495	2740.38	33657.9	73713.2
496	2808.39	33314.1	73015.6
497	2864.41	33514.9	72816.3
498	2994.45	33410.5	71662.5
499	2984.45	32610.4	71007.1
500	3050.47	32613.6	70644
501	2948.43	31988.7	69840.2
502	3226.52	32120.4	69767.2
503	2972.44	31681.8	68215.3
504	3136.49	31077.9	67194.8
505	3148.5	30841.8	67070.9
506	3214.52	30970.3	66568.4
507	3272.53	30250.7	65672.1
508	3122.49	29908.6	65189.6
509	3280.54	29775.3	64488.1
510	3354.56	29218.1	63638.3
511	3356.56	28876	62129.3
512	3172.5	28640	62144.8
513	3142.49	28232.2	61242.2
514	3230.52	27858	59910.5
515	3266.53	27352.3	59653.9
516	3410.58	27275.2	58946.1
517	3410.58	26682.8	57911
518	3410.58	26809.7	56595.1
519	3294.54	25938	55522.7
520	3366.57	25682.8	54916.8
521	3416.58	25650.7	54479.1
522	3406.58	24922	53585.9
523	3598.65	24883.5	52726
524	3486.61	23902.9	52224.2
525	3466.6	23761.7	50734.4
526	3610.65	23525.8	50155.4
527	3472.6	23188.8	48875.8
528	3446.59	22675.3	48692.4
529	3376.57	22495.6	46904.9
530	3514.62	22280.6	45853.2
531	3296.54	21664.5	45623.5
532	3420.59	21226.5	45614.7
533	3542.63	20798.2	43723.8
534	3406.58	20432.5	43098.7
535	3426.59	20198.3	42140.2
536	3396.58	19567.9	41784.7
537	3330.55	19555.1	40749
538	3414.58	18971.3	39737.7
539	3522.62	19014.6	38792.7
540	3314.55	18573.5	37772.8
541	3232.52	18352.2	37161.3
542	3216.52	18015.5	36408.6
543	3314.55	17410.9	36591.8
544	3280.54	16989.2	35265.3
545	3296.54	16500.2	34492.8
546	3214.52	16426.5	34073.5
547	3340.56	15988.8	32877.5
548	3284.54	15844.5	32012.5
549	3292.54	15669.7	31836
550	3178.51	15067	30984.4
551	3206.51	14922.7	30660.1
552	3288.54	14789.7	29768.8
553	3210.51	14267.1	28818.1
554	3080.47	14094	28749.7
555	3030.46	13715.8	27433
556	3092.48	13526.6	26954.4
557	3030.46	12970.5	26830.9
558	2908.42	12807	26050.2
559	2910.42	12403.2	26019.3
560	2894.42	12172.5	25080
561	2842.4	12121.2	24528.7
562	2928.43	11739.8	23576.2
563	2812.4	11238.3	23197
564	2758.38	11371.3	22888.4
565	2738.38	11183.8	21947.1
566	2764.38	10751.2	21768.5
567	2722.37	10525.3	21124.9
568	2646.35	10482.1	20404.1
569	2802.39	10023.9	20022.8
570	2730.37	9850.86	19385.9
571	2550.32	9721.1	19114.8
572	2634.35	9381.5	18815.1
573	2546.32	9262.96	18464.7
574	2552.33	9054.72	17578.8
575	2534.32	8836.88	17638.3
576	2496.31	8654.28	17078.7
577	2462.3	8492.5	16571.9
578	2346.28	8234.64	16091.6
579	2474.31	8141.74	15598.1
580	2442.3	7691.7	15355.7
581	2318.27	7707.71	14857.8
582	2378.28	7539.55	14637.5
583	2282.26	7374.6	14439.3
584	2182.24	7156.8	13732.2
585	2130.23	6556.29	13941.4

[truncated: 53 more sheets: Fig 2h, Fig 4a, Fig 4b, Fig 4c, Fig 4d, Fig 4e-IAPP, Fig 4e-N21Q, Fig 4f-IAPP, Fig 4f-N21Q, Fig 4g-IAPP, Fig 4g-N21Q, Fig 5c-FCN15 IAPP, Fig 5c-FCN15 N21Q, Fig 5c-FCN23 IAPP, Fig 5c-FCN23 N21Q, Fig 6a, Fig 6b, Fig 6c, Fig 7a-ThT, Fig 7a-ANS …]
